# Supplementary material for: Diet and landscape characteristics drive spatial patterns of mercury accumulation in a high-latitude terrestrial carnivore
Source: PLoS One. 2023 May 15;18(5):e0285826. doi: 10.1371/journal.pone.0285826 (PMC10184919; doi:10.1371/journal.pone.0285826)
Supplement: S2 File — This file contains data on hydrogen stable isotope ratios of wolverine hair, associated collection information, and environmental variables of collection sites. (XLSX) [file pone.0285826.s002.xlsx]

## Sheet: 2H Sample list
										Vars. estimated at point Collection Location							Vars. estimated (mean pixel values) at 150 km buffer
SpcimenNum	Age (yr)	Sex	Collection Locaction	Province	Trapping Season	Biome	Longitude	Latitude	ẟD_hair	ẟD GSprecip	ẟD MAprecip	Elevation	Precipitation	TempMax	TempMin	DistArcticCoast	ẟD GSprecip_150Km	ẟD MAprecip_150Km	minElev_150Km	maxElev_150Km	meanElev_150Km	rangElev_150Km	Precip_150Km	TempMax_150Km	TempMin_150Km
18WV013	3	Male	Klondike Plateau	YT	2017-2018	BOREAL CORDILLERA	-139.8	63.3	-124.9	-129.1	-161	597	5	17.2	0.8	625659	-130.416	-159.718	281.024	2089.08	817.471	1808.06	26.583	2.04917	-9.58475
18WV015	0	Male	Klondike Plateau	YT	2014-2015	BOREAL CORDILLERA	-139.4	63.1	-140.7	-128.6	-156.3	734	4	17.1	1	639444	-131.879	-160.187	283.042	2141.24	834.114	1858.2	28.9263	2.59785	-8.79695
18WV025	1	Male	Yukon Plateau North	YT	2017-2018	BOREAL CORDILLERA	-137.8	63.8	-129.9	-134.1	-156.6	632	3	16.9	1.6	554052	-138.03	-163.969	294.563	2021.05	957.025	1726.48	28.9789	1.50611	-9.60437
18WV027	4	Female	Yukon Southern Lakes	YT	2017-2018	BOREAL CORDILLERA	-135.8	60.9	-128.6	-142.6	-153.9	927	2	16.2	0.4	859405	-144.626	-156.851	65.804	2519.28	1140.31	2453.47	31.0333	4.02417	-7.45874
18WV038	0	Female	Yukon Southern Lakes	YT	2017-2018	BOREAL CORDILLERA	-135	61.2	-122.9	-140.7	-154	825	2	16.5	0.6	828438	-144.348	-158.266	475.753	2217.06	1120.48	1741.31	27.9347	4.00804	-7.7063
18WV046	2	Female	Yukon Plateau North	YT	2017-2018	BOREAL CORDILLERA	-137.8	63.8	-122.4	-134.1	-156.6	632	3	16.9	1.6	554052	-138.03	-163.969	294.563	2021.05	957.025	1726.48	28.9789	1.50611	-9.60437
18WV047	3	Female	Hyland Highland	YT	2016-2017	BOREAL CORDILLERA	-125.1	60.5	-128.1	-130.6	-151	973	20	15.6	0.2	935197	-129.907	-149.982	139	2161.94	828.896	2022.94	43.7497	4.30665	-6.23717
18WV049	2	Male	Yukon Plateau North	YT	2017-2018	BOREAL CORDILLERA	-134.7	63.7	-127.2	-145.3	-160.2	1693	18	10.8	-3.4	551699	-144.393	-162.99	457	2382.54	1073.22	1925.54	32.4182	1.82629	-9.61472
18WV051	0	Female	Pelly Mountains	YT	2017-2018	BOREAL CORDILLERA	-133.1	60.7	-133.5	-146.4	-162	920	3	15.3	-0.4	883504	-144.137	-158.094	579.103	2187.14	1155.53	1608.04	32.6399	3.94798	-7.6912
18WV054	0	Male	Yukon Southern Lakes	YT	2017-2018	BOREAL CORDILLERA	-136.9	60.7	-134.8	-142.2	-150.5	878	3	16.3	0.2	884773	-145.606	-156.211	48.2431	4277.92	1250.62	4229.68	40.5406	3.51979	-7.57085
18WV055	0	Male	Yukon Plateau Central	YT	2017-2018	BOREAL CORDILLERA	-137.4	62.6	-127.9	-137.5	-162	746	4	16.5	1.3	680990	-138.185	-160.995	319.014	2113.88	927.269	1794.86	26.2515	2.86886	-8.86091
18WV063	1	Male	Ruby Ranges	YT	2017-2018	BOREAL CORDILLERA	-138	61.7	-125.6	-142.2	-167.7	884	4	14.8	0.2	777684	-141.207	-161.599	427.961	4859.81	1156.54	4431.85	29.5568	2.94172	-8.77746
18WV065	0	Male	Yukon Southern Lakes	YT	2017-2018	BOREAL CORDILLERA	-135.8	60.6	-126.7	-150.5	-162.2	1762	3	10.8	-3.3	896354	-144.843	-154.205	0	2589.98	1142.71	2589.98	37.4171	4.14059	-7.0125
18WV067	0	Male	Ruby Ranges	YT	2017-2018	BOREAL CORDILLERA	-138	61.7	-125.1	-142.2	-167.7	884	4	14.8	0.2	777684	-141.207	-161.599	427.961	4859.81	1156.54	4431.85	29.5568	2.94172	-8.77746
18WV085	5	Male	Oldcrow Flats	YT	2017-2018	TAIGA	-139.8	67.5	-131.8	-132.5	-165.8	252	18	12.4	-0.5	186118	-137.71	-170.011	51.4627	1474.29	516.853	1422.83	22.9227	-1.94855	-11.7647
18WV086	0	Female	Oldcrow Flats	YT	2017-2018	TAIGA	-139.8	67.5	-120.7	-132.5	-165.8	252	18	12.4	-0.5	186118	-137.71	-170.011	51.4627	1474.29	516.853	1422.83	22.9227	-1.94855	-11.7647
18WV091	2	Female	Yukon Plateau Central	YT	2017-2018	BOREAL CORDILLERA	-137.4	62.8	-136.3	-136.7	-161.1	690	3	17.8	2.3	653102	-137.79	-160.882	319.014	1954.23	897.503	1635.22	26.766	2.66739	-8.9456
18WV093	1	Female	Ruby Ranges	YT	2017-2018	BOREAL CORDILLERA	-138.3	61.1	-129.5	-148	-167.6	1747	6	12.1	-1.8	846060	-191.347	-160.802	0	5762.58	1395.43	5762.58	41.7152	2.53526	-8.68396
18WV109	5	Female	Oldcrow Flats	YT	2017-2018	TAIGA	-139.8	67.5	-127.7	-132.5	-165.8	252	18	12.4	-0.5	186118	-137.71	-170.011	51.4627	1474.29	516.853	1422.83	20.4837	-1.36206	-11.2064
18WV110	Unknown	Female	Oldcrow Flats	YT	2017-2018	TAIGA	-139.8	67.5	-128.3	-132.5	-165.8	252	18	12.4	-0.5	186118	-137.71	-170.011	51.4627	1474.29	516.853	1422.83	22.9227	-1.94855	-11.7647
18WV111	1	Male	Yukon-Stikine Highlands	YT	2017-2018	BOREAL CORDILLERA	-135.8	60.1	-130.6	-151.5	-156.8	1327	2	12.6	-1.2	954448	-144.294	-145.925	0	2739.57	1093.16	2739.57	54.0273	4.3952	-6.02111
18WV112	1	Female	Ruby Ranges	YT	2017-2018	BOREAL CORDILLERA	-138	61.2	-125.5	-149	-169.1	1906	5	9.8	-4	838679	-152.213	-161.011	268.551	5762.58	1349	5494.03	37.6409	2.73545	-8.6096
18WV114	0	Male	Ruby Ranges	YT	2017-2018	BOREAL CORDILLERA	-138	61.2	-128.8	-149	-169.1	1906	5	9.8	-4	838679	-152.213	-161.011	268.551	5762.58	1349	5494.03	37.6409	2.73545	-8.6096
2011-KUGA-005	7	Female	Kugaaruk	NU	2010-2011	TUNDRA	-89.75	67.9	-130.3	-133.1	-172	116	22	-5.4	-12.5	2135.33	-134.608	-136.427	0	564.381	175.081	564.381	20.3228	-7.81336	-15.0854
2011-KU-006	7	Male	Kugluktuk	NU	2010-2011	TUNDRA	-113.2	67.7	-121.3	-150.6	-178.3	0	5	2.5	-6.4	230.235	-151.219	-130.296	0	642.032	219.004	642.032	18.517	-4.80766	-12.3612
2011-KU-009	5	Male	Kugluktuk	NU	2010-2011	TUNDRA	-114.3	66.9	-127.1	-150.9	-181	493	8	2.5	-6.4	87757.1	-148.996	-157.287	0	750.938	349.512	750.938	20.5974	-3.99712	-11.8408
2011-KU-026	4	Male	Kugluktuk	NU	2010-2011	TUNDRA	-116.3	67.4	-130.7	-150.7	-179.9	335	7	3.4	-5.6	61730.3	-149.148	-163.864	0	750.938	291.876	750.938	21.0021	-3.82362	-11.6119
2011-KU-038	5	Male	Kugluktuk	NU	2010-2011	TUNDRA	-117.4	67.1	-125.7	-148.7	-177.2	289	6	5.8	-3.4	113927	-147.516	-173.389	0	773.928	316.321	773.928	21.7116	-3.3526	-11.1023
2011-KU-039	5	Male	Kugluktuk	NU	2010-2011	TUNDRA	-115.4	67.2	-111.2	-149.4	-178.7	343	8	3.4	-5.5	64431.4	-149.132	-159.225	0	750.938	308.541	750.938	20.7644	-3.89878	-11.7251
2011-ARV-001	8	Male	Arviat	NU	2010-2011	TAIGA	-95.83	60.8	-98.8	-121.9	-150.1	143	4	-0.3	-9.6	61055.9	-122.213	-124.948	0	402.378	117.656	402.378	27.1403	-2.39134	-11.2156
2011-ARV-005	3	Male	Arviat	NU	2010-2011	TUNDRA	-94.95	61	-103.4	-122.6	-151	52	3	-0.4	-9.3	39704.2	-122.791	-104.813	0	281.357	73.9092	281.357	25.254	-2.65604	-11.3614
2011-ARV-018	9	Male	Arviat	NU	2010-2011	TUNDRA	-96.61	61.6	-106.3	-124.5	-155.3	149	3	-0.4	-9.8	140987	-124.613	-155.217	0	402.378	154.559	402.378	24.8131	-3.08096	-11.9058
2012-KU034	4	Male	Kugluktuk	NU	2011-2012	TUNDRA	-114.7	67.1	-135	-152	-182.8	504	9	1.9	-6.7	67529.1	-149.3	-153.85	0	750.938	319.968	750.938	20.5988	-4.01924	-12.034
2012-KU049	4	Male	Kugluktuk	NU	2011-2012	TUNDRA	-113.3	66.7	-145.8	-151.2	-181.4	465	6	2.8	-6.5	95866.5	-149.093	-158.872	0	750.938	374.804	750.938	20.135	-4.13861	-12.1746
2014-ARV002	3	Male	Arviat	NU	2013-2014	TAIGA	-97.38	62.3	-111.5	-126.3	-158.9	199	4	-1.1	-10.3	199639	-126.937	-159.614	46	402.378	184.015	356.378	23.3704	-5.87239	-14.8073
2014-ARV012	3	Male	Arviat	NU	2013-2014	TAIGA	-97.7	62.1	-113.1	-126.1	-158.4	169	4	-0.5	-9.9	208247	-126.597	-158.906	46	402.378	199.748	356.378	24.1035	-5.70969	-14.6804
13SP298	Unknown	Female	Keer Lake, East Kootenay	BC	2012-2013	WESTERN CORDILLERA	-116.3	49.8	-99.2	-126	-134.4	2126	27	9.2	-3.2	1.70641e+06	-116.402	-120.905	401.033	3210.48	1580.97	2809.45	65.3874	8.46764	-2.50801
14CS065	Unknown	Female	Central Kootenay	BC	2013-2014	WESTERN CORDILLERA	-117.1	49.6	-97.5	-123.9	-129.1	1288	31	13.9	0.7	1.7627e+06	-112.853	-116.04	384	3210.48	1429.15	2826.48	68.6896	9.04513	-1.70393
14CS278	Unknown	Female	Central Kootenay	BC	2013-2014	WESTERN CORDILLERA	-117	50	-105.7	-122.9	-124.6	1560	28	11.5	-1.2	1.72671e+06	-116.721	-120.544	353.258	3210.48	1547.98	2857.23	74.2569	7.99579	-2.45611
14CS419	Unknown	Male	Central Kootenay	BC	2013-2014	WESTERN CORDILLERA	-117.2	50.2	-102.5	-126.8	-131.7	1994	28	10.3	-2.2	1.72371e+06	-117.358	-121.119	342	3210.48	1542.02	2868.48	76.4448	7.84144	-2.46124
14CS569	Unknown	Male	Central Kootenay	BC	2013-2014	WESTERN CORDILLERA	-117.2	50.5	-105.6	-123.8	-127.2	839	21	16	1.6	1.70636e+06	-118.92	-122.952	342	3210.48	1587.26	2868.48	78.8274	7.42082	-2.83139
16CP017	Unknown	Male	Purcell Wilderness Conservancy Provincial Park	BC	2015-2016	WESTERN CORDILLERA	-116.7	50	-101.9	-124.4	-127.8	1751	23	13.7	0.2	1.71211e+06	-117.344	-121.661	386	3210.48	1590.01	2824.48	64.83	9.26325	-1.58326
16CP064	Unknown	Female	Purcell Wilderness Conservancy Provincial Park	BC	2015-2016	WESTERN CORDILLERA	-116.6	50.1	-101.3	-127.8	-135	2183	25	10	-2.6	1.70148e+06	-118.355	-122.972	386	3210.48	1615.88	2824.48	65.1568	9.0547	-1.77605
16CP211	Unknown	Male	Central Kootenay	BC	2015-2016	WESTERN CORDILLERA	-116.7	50.4	-104.9	-129.3	-138.1	1534	22	11.7	-1.5	1.68482e+06	-120.08	-124.961	372.907	3210.48	1664.44	2837.58	66.5372	8.62177	-2.1056
TRO436T008-2009-2	Unknown	Female	Columbia-Shuswap	BC	2008-2009	WESTERN CORDILLERA	-117.3	51.8	-102.5	-123.6	-125	817	12	19.3	1.5	1.61514e+06	-126.043	-132.147	348	3406.83	1753.62	3058.83	71.8065	5.84642	-5.35053
AK08/06	3	Male	Taiga Cordillera	NT	2007-2008	TAIGA	-135.3	68	-118.973	-138.9	-165.6	6	8	10.4	-0.9	70458.8	-141.145	-156.559	0	1584.1	248.349	1584.1	16.631	-0.215028	-7.90668
AK08/07	2	Male	Alaska Tundra	YT	2007-2008	TUNDRA	-138.3	69.2	-120.942	-142.5	-167.3	0	4	3.7	-4.7	170.899	-143.85	-89.5936	0	1943.48	219.41	1943.48	6.68933	-1.01291	-8.57208
AK08/09	10	Female	Alaska Tundra, Herschel Island	YT	2007-2008	TUNDRA	-139	69.6	-114.901	-144.9	-170.8	12	4	2.9	-4.8	498.943	-144.805	-71.2192	0	1954.19	188.881	1954.19	6.16926	-1.17961	-8.67423
AK09/06	7	Male	Alaska Tundra	YT	2008-2009	TUNDRA	-137.6	68.9	-114.808	-142.6	-166.4	55	7	4.4	-4.5	10759.3	-142.645	-112.149	0	1576.9	246.747	1576.9	9.74131	-4.49422	-12.3157
AK10/16	2	Male	Alaska Tundra	NT	2009-2010	TUNDRA	-135.9	68.5	-133.305	-140.6	-166.3	206	9	5.9	-4.1	27021.9	-141.713	-130.921	0	1584.1	207.119	1584.1	19.5692	-3.4327	-11.1335
AK10/17	7	Male	Southern Arctic	YT	2009-2010	TUNDRA	-137.2	68.9	-114.233	-142.9	-165.9	0	8	4.6	-4.2	1631.72	-142.646	-109.304	0	1584.1	220.117	1584.1	18.1823	-3.72053	-11.4507
AK10/18	8	Male	Southern Arctic	YT	2009-2010	TUNDRA	-137.2	68.9	-115.432	-142.9	-165.9	0	8	4.6	-4.2	1631.72	-142.646	-109.304	0	1584.1	220.117	1584.1	18.1823	-3.72053	-11.4507
AK11/06	5	Male	Taiga Plain	NT	2010-2011	TAIGA	-135.3	68.4	-119.829	-138.4	-164.5	15	8	7	-3.6	22077.1	-141.648	-133.454	0	1584.1	196.251	1584.1	22.2169	-3.39585	-11.0105
AK12/17	2	Male	Taiga Plain	NT	2011-2012	TAIGA	-134.8	68.2	-120.436	-137.4	-164	15	7	8	-3	45617.3	-141.345	-146.215	0	1584.1	197.234	1584.1	21.2791	-4.1635	-11.9419
AK14/13	5	Male	Taiga Cordillera	NT	2013-2014	TAIGA	-135.3	68	-143.362	-138.9	-165.6	9	8	10.2	-1.2	73053.1	-141.105	-156.845	0	1584.1	250.658	1584.1	25.6122	-3.90473	-11.8981
FM08/04	10	Female	Taiga Plain	NT	2008-2009	TAIGA	-134.8	67.7	-136.485	-139.3	-161.6	10	8	10.2	-1.6	100208	-140.798	-162.863	0	1584.1	257.877	1584.1	19.7548	-3.75192	-11.8257
FM09/01	4	Female	Taiga Cordillera	NT	2008-2009	TAIGA	-134.9	67.5	-130.46	-138.8	-161	10	8	11.4	-0.8	127703	-140.54	-165.323	0	1584.1	294.763	1584.1	21.8241	-3.49365	-11.7875
IN10/07	2	Male	Southern Arctic	NT	2009-2010	TUNDRA	-134.6	69.1	-113.459	-142.1	-169.7	8	5	5.1	-4.2	1526.46	-141.744	-93.9017	0	1576.25	71.5855	1576.25	17.5387	-3.94205	-11.1347
IN10/11	4	Female	Southern Arctic	NT	2009-2010	TUNDRA	-129.8	69.4	-107.313	-146.7	-174.4	20	1	4.4	-3.7	10822.6	-146.021	-119.771	0	398.55	83.4835	398.55	13.4272	-4.73027	-11.5055
IN10/13	3	Female	Southern Arctic	NT	2009-2010	TUNDRA	-133.5	68.6	-115.824	-140	-167.3	52	6	6.8	-2.9	55222.8	-141.319	-134.295	0	1576.25	95.2924	1576.25	17.9692	-3.60412	-11.0527
IN10/16	2	Male	Taiga Plain	NT	2009-2010	TAIGA	-132.9	67.9	-131.761	-139.8	-167.2	207	5	7.4	-3.2	119549	-140.383	-161.964	0	1311.35	130.091	1311.35	19.4256	-2.90846	-10.9037
IN11/06	4	Male	Taiga Plain	NT	2010-2011	TAIGA	-132.9	67.9	-112.705	-139.8	-167.2	207	5	7.4	-3.2	119549	-140.383	-161.964	0	1311.35	130.091	1311.35	20.6878	-2.82873	-10.8385
IN11/29	2	Male	Brooks Range Tundra	NT	2010-2011	TUNDRA	-136.2	68.2	-119.972	-144.4	-173.1	358	10	6.7	-3.2	60979	-141.293	-146.396	0	1584.1	257.831	1584.1	23.258	-3.28528	-11.1768
PA10/06	2	Male	Southern Arctic	NT	2009-2010	TUNDRA	-123.4	69.4	-91.4057	-152.1	-174.4	0	6	3	-3.9	770.663	-153.062	-102.004	0	857.201	208.249	857.201	17.2341	-4.99431	-11.2541
TU09/05	2	Female	Southern Arctic	NT	2008-2009	TUNDRA	-128.3	69.2	-112.357	-146.7	-174.1	25	1	6.1	-2	31752	-146.769	-128.299	0	397.717	110.172	397.717	14.8695	-5.78948	-12.4871
TU09/06	8	Female	Southern Arctic	NT	2008-2009	TUNDRA	-128.4	69	-126.425	-146.3	-174	182	1	6.4	-2.1	55940.9	-146.035	-145.476	0	398.868	133.562	398.868	15.4987	-5.55778	-12.3988
TU09/18	11	Male	Southern Arctic	NT	2008-2009	TUNDRA	-128.1	69.5	-109.867	-149	-176.3	60	2	4.4	-3.4	709.522	-147.587	-108.916	0	397.717	88.3139	397.717	14.2289	-6.0461	-12.5819
TU10/08	4	Male	Southern Arctic	NT	2009-2010	TUNDRA	-129	68.7	-117.616	-146.3	-175.8	241	1	6.6	-2.2	70864	-145.033	-160.045	0	398.868	152.85	398.868	15.0607	-4.10874	-11.2391
TU10/10	4	Female	Southern Arctic	NT	2009-2010	TUNDRA	-130.6	69.3	-112.863	-144.9	-172.7	29	2	4.9	-3.3	4701.86	-144.829	-118.031	0	398.55	79.3724	398.55	13.8961	-4.48653	-11.407
TU11/01	3	Male	Southern Arctic	NT	2010-2011	TUNDRA	-130.9	69.1	-99.0258	-143.5	-170.9	1	2	5.2	-3.3	611.187	-143.997	-126.59	0	398.55	89.5312	398.55	15.3608	-4.07478	-11.1747
TU11/07	5	Female	Southern Arctic	NT	2010-2011	TUNDRA	-129.2	68.7	-120.684	-145.7	-175.2	224	1	7.5	-1.5	68582	-144.66	-160.856	0	398.868	150.613	398.868	15.9215	-3.79803	-11.0321
TU11/12	3	Female	Taiga Plain	NT	2010-2011	TAIGA	-129.6	68.6	-119.818	-143.9	-172.8	169	1	8	-1.1	72052.2	-144.026	-161.739	0	398.55	149.36	398.55	16.1062	-3.64167	-10.9862
TU11/14	8	Female	Southern Arctic	NT	2010-2011	TUNDRA	-128.2	69.1	-114.378	-147.5	-175.9	11	1	6.6	-1.8	44522.4	-146.608	-136.166	0	398.55	121.17	398.55	15.4498	-4.24555	-11.1643
TU11/15	3	Female	Southern Arctic	NT	2010-2011	TUNDRA	-128.4	69.1	-115.266	-146.3	-174	118	1	5.9	-2.5	44464.5	-146.364	-139.17	0	398.55	122.761	398.55	15.3929	-4.2153	-11.1657
TU12/28	3	Male	Southern Arctic	NT	2011-2012	TUNDRA	-128.3	69.3	-120.979	-147.7	-175	15	2	5.7	-2.4	21034.6	-147.031	-121.139	0	397.717	101.499	397.717	14.6184	-5.1852	-12.0461
TU12/29	4	Female	Southern Arctic	NT	2011-2012	TUNDRA	-128.3	69.3	-116.454	-147.7	-175	14	1	6	-2.1	24914.2	-146.964	-124.381	0	397.717	104.494	397.717	14.6755	-5.15823	-12.037
TU14/10	2	Male	Southern Arctic	NT	2013-2014	TUNDRA	-131.6	69.1	-112.882	-143.9	-171.3	30	3	4.7	-3.6	25360.3	-143.469	-120.349	0	398.55	76.4867	398.55	16.9758	-5.12903	-12.2588
13SP106	Unknown	Female	Purcell Wilderness Conservancy Provincial Park	BC	2012-2013	WESTERN CORDILLERA	-116.4	49.9	-106.09	-126	-134.4	1959	26	9.9	-2.8	1.7059e+06	-117.022	-121.579	401.033	3210.48	1593.16	2809.45	66.3356	8.28701	-2.56019
TR0437-T001-2012-3	Unknown	Male	Columbia-Shuswap	BC	2011-2012	WESTERN CORDILLERA	-117.4	51.5	-106.716	-116.4	-117	1053	14	18.1	1.4	1.64005e+06	-124.783	-130.394	348	3406.83	1742.76	3058.83	74.2789	5.71455	-4.61487
2012-KU005	6	Male	Kugluktuk	NU	2011-2012	TUNDRA	-116.8	67.4	-125.594	-149.3	-177.8	297	7	4.1	-4.9	76459.7	-148.863	-167.734	0	772.352	300.138	772.352	21.1506	-3.79092	-11.7403
