# Supplementary material for: Diet and landscape characteristics drive spatial patterns of mercury accumulation in a high-latitude terrestrial carnivore
Source: PLoS One. 2023 May 15;18(5):e0285826. doi: 10.1371/journal.pone.0285826 (PMC10184919; doi:10.1371/journal.pone.0285826)
Supplement: S3 File — This file contains data on mercury concentrations and carbon and nitrogen stables isotope ratios of wolverine muscle, associated collection information, and environmental variables of collection sites. (XLSX) [file pone.0285826.s003.xlsx]

## Sheet: THg Wolverine samples
													Vars. estimated at point Collection Location										Vars. estimated (mean pixel values) around a 150 km buffer									Area (%) per land cover type around a 150 km buffer
SpecimenNum	Age (yr)	AgeClass	Sex	Collection Locaction	Province	Trapping Season	Biome	Longitude	Latitude	THg_µg.gdw	Delta15N	Delta13C	HgDep	HgWet	Precipitation	TempMax	TempMin	Elevation	DistArcticCoast	SOC	spH10	spH60	HgDep_150Km	HgWet_150Km	Precip_150Km	TempMax_150Km	TempMin_150Km	Elev_150Km	SOC_150Km	spH10_150Km	spH60_150Km	forest_perc	shrub_perc	grass_perc	barr_perc	wtl_perc	water_perc	wetArea_perc	snow_perc
18WV001	Unknown	Adult	Male	MacKenzie Mountains	YT	2017-2018	TAIGA	-139.2	64.4	0.095	5.77478	-24.4804	8.64441	5.73093	30.4586	0.241976	-10.4446	1205	496304	19	56	58	9.26112	3.51587	27.6077	0.94761	-10.3206	932.983	81.0064	54.1786	58.7868	41.1235	21.1218	23.0079	13.078	0.735799	0.846137	1.58194	0.012672
18WV002	Unknown	Yearling	Female	Yukon Plateau Central	YT	2017-2018	NORTHWESTERN FORESTED MOUNTAINS	-136.5	62.2	1.184	9.56975	-25.4376	10.3642	3.20898	22.7644	3.28166	-8.79703	954	721307	144.104	56	60	10.4397	3.46687	25.6655	3.36311	-8.52665	1001.02	109.148	55.5944	60.3152	58.026	16.7426	17.3651	5.00444	0.129899	2.66494	2.79484	0.003275
18WV003	Unknown	Adult	Female	Yukon Plateau Central	YT	2017-2018	NORTHWESTERN FORESTED MOUNTAINS	-137.4	62.8	0.498	6.69187	-25.2158	12.6013	2.91801	25.7046	2.84548	-8.57777	687	653102	114.319	54	60	10.7811	3.49606	26.7674	2.66743	-8.94594	893.126	111.512	55.3256	60.2451	61.2039	15.8753	18.2114	2.17927	0.215871	2.22716	2.44303	0.0035718
18WV004	Unknown	Yearling	Female	Pelly Mountains	YT	2017-2018	NORTHWESTERN FORESTED MOUNTAINS	-133.1	60.7	0.308	5.74719	-25.773	9.16542	3.25284	28.955	4.18573	-7.52474	926	883504	69.6913	56	58	9.09322	3.41453	32.6368	3.94774	-7.69205	1157.94	79.3512	54.4367	58.7813	64.0389	13.5504	7.99055	10.2709	0.0126822	3.94198	3.95466	0.0319271
18WV005	Unknown	Adult	Male	Yukon Plateau North	YT	2017-2018	NORTHWESTERN FORESTED MOUNTAINS	-135.4	63.3	0.058	6.33044	-25.684	9.06675	2.70011	31.0014	3.14231	-9.09227	598	590827	106.367	66	70	9.28922	3.55859	30.8942	2.35597	-9.20717	982.495	99.9841	54.7756	59.3482	64.5185	13.2148	14.0749	5.85224	0.0729288	2.18132	2.25425	0.0261108
18WV006	Unknown	Yearling	Male	MacKenzie Mountains	YT	2017-2018	TAIGA	-139.2	64.4	0.084	5.5937	-23.896	8.64441	5.73093	30.4586	0.241976	-10.4446	1205	496304	19	56	58	9.26112	3.51587	27.6077	0.94761	-10.3206	932.983	81.0064	54.1786	58.7868	41.1235	21.1218	23.0079	13.078	0.735799	0.846137	1.58194	0.012672
18WV007	Unknown	Adult	Male	Klondike Plateau	YT	2016-2017	NORTHWESTERN FORESTED MOUNTAINS	-140.6	64.6	0.12	3.99978	-33.4592	11.2378	2.96368	25.0156	3.36254	-8.60547	442	501615	93.346	57	61	9.48805	3.5457	24.9789	1.96143	-9.73476	883.479	106.988	54.1413	58.8142	42.9819	27.8734	16.8936	9.01721	2.39192	0.761205	3.15313	0.00964538
18WV008	Unknown	Yearling	Male	Yukon Plateau Central	YT	2017-2018	NORTHWESTERN FORESTED MOUNTAINS	-137.4	62.8	0.595	7.22264	-26.4856	12.6013	2.91801	25.7046	2.84548	-8.57777	687	653102	114.319	54	60	10.7811	3.49606	26.7674	2.66743	-8.94594	893.126	111.512	55.3256	60.2451	61.2039	15.8753	18.2114	2.17927	0.215871	2.22716	2.44303	0.0035718
18WV010	Unknown	Yearling	Male	Yukon Plateau Central	YT	2017-2018	NORTHWESTERN FORESTED MOUNTAINS	-137.4	62.8	0.309	7.28031	-25.0366	12.6013	2.91801	25.7046	2.84548	-8.57777	687	653102	114.319	54	60	10.7811	3.49606	26.7674	2.66743	-8.94594	893.126	111.512	55.3256	60.2451	61.2039	15.8753	18.2114	2.17927	0.215871	2.22716	2.44303	0.0035718
18WV011	Unknown	Adult	Male	Pelly Mountains	YT	2017-2018	NORTHWESTERN FORESTED MOUNTAINS	-132	61.3	0.052	4.72832	-25.3334	6.67328	3.06243	31.6311	3.37568	-9.47447	1048	830036	81.4549	55	58	8.49573	3.48233	35.1268	3.32907	-8.84069	1181.19	87.6259	54.2285	58.5001	65.4019	15.281	9.07944	7.66292	0.0141815	2.48388	2.49806	0.0142655
18WV012	Unknown	Adult	Male	MacKenzie Mountains	YT	2017-2018	TAIGA	-139.2	64.4	0.085	5.81349	-24.2979	8.64441	5.73093	30.4586	0.241976	-10.4446	1205	496304	19	56	58	9.26112	3.51587	27.6077	0.94761	-10.3206	932.983	81.0064	54.1786	58.7868	41.1235	21.1218	23.0079	13.078	0.735799	0.846137	1.58194	0.012672
18WV013	Unknown	Adult	Male	Klondike Plateau	YT	2017-2018	NORTHWESTERN FORESTED MOUNTAINS	-139.8	63.3	0.031	6.35816	-25.7003	12.4851	3.33324	25.6552	2.34015	-9.38301	626	625659	92	49	55	11.2596	3.61375	26.5833	2.04931	-9.58454	813.165	112.615	55.2029	60.2917	58.513	21.2909	13.1824	1.88622	3.17797	1.85491	5.03288	0.00412973
18WV014	Unknown	Yearling	Male	Yukon Plateau Central	YT	2017-2018	NORTHWESTERN FORESTED MOUNTAINS	-136.8	61.9	0.143	6.94254	-23.4371	8.9634	3.38884	21.1441	2.68054	-9.18035	1119	747458	164.045	55	60	10.4024	3.45113	25.327	3.49756	-8.41077	1014.91	105.811	55.9519	60.6091	56.1847	17.521	17.356	5.50422	0.155006	3.16749	3.3225	0.00375777
18WV015	Unknown	Yearling	Male	Klondike Plateau	YT	2014-2015	NORTHWESTERN FORESTED MOUNTAINS	-139.4	63.1	0.176	6.50887	-25.5259	11.5765	3.94694	27.75	2.76797	-8.42441	758	639444	76	57	60	11.3119	3.58344	28.928	2.59774	-8.79673	828.258	113.02	55.3298	60.3846	59.4036	19.6682	14.8413	1.60632	2.55402	1.83671	4.39074	0.00372848
18WV016	Unknown	Adult	Male	Yukon Plateau Central	YT	2017-2018	NORTHWESTERN FORESTED MOUNTAINS	-136.1	61.3	0.158	7.25742	-25.0405	11.8775	2.36609	22.435	4.98109	-7.63184	1140	814292	96.3571	56	58	9.55834	3.39771	27.083	3.85084	-7.87144	1122.08	89.8349	55.5286	59.8811	52.8368	16.0684	14.8359	12.2646	0.040505	3.59992	3.64042	0.185989
18WV017	Unknown	Adult	Male	Yukon Southern Lakes	YT	2016-2017	NORTHWESTERN FORESTED MOUNTAINS	-133.8	60.2	0.139	6.64272	-25.0679	10.6764	3.09623	24.9417	5.36506	-5.56948	992	936729	77.1223	55	57	8.58787	3.46745	38.0345	4.74286	-5.84541	1140.04	72.634	54.4051	58.6616	57.5378	11.7512	6.90007	14.9422	0.0235256	4.94715	4.97067	3.74337
18WV018	Unknown	Yearling	Male	Yukon-Stikine Highlands	YT	2016-2017	NORTHWESTERN FORESTED MOUNTAINS	-136.8	60.2	0.092	5.63306	-24.4394	8.68098	3.93796	34.9225	5.19054	-5.49791	1051	941374	39.1071	54	57	6.22735	3.63943	57.5583	4.43931	-5.61286	1183.16	65.3948	55.2734	58.9054	30.5698	12.6734	7.28028	25.3421	0.101844	3.98325	4.0851	19.8732
18WV019	Unknown	Yearling	Male	Yukon Plateau Central	YT	2017-2018	NORTHWESTERN FORESTED MOUNTAINS	-136.8	61.9	0.099	6.32777	-24.184	8.9634	3.38884	21.1441	2.68054	-9.18035	1119	747458	164.045	55	60	10.4024	3.45113	25.327	3.49756	-8.41077	1014.91	105.811	55.9519	60.6091	56.1847	17.521	17.356	5.50422	0.155006	3.16749	3.3225	0.00375777
18WV020	Unknown	Yearling	Male	Pelly Mountains	YT	2015-2016	NORTHWESTERN FORESTED MOUNTAINS	-131.1	60.2	0.047	6.25703	-27.9878	7.40012	2.65605	43.3885	4.16908	-7.108	1241	952971	85.2415	52	62	9.62436	3.55065	40.7105	5.01485	-6.11347	1155.54	77.4468	54.3386	58.8297	65.5608	13.802	8.39772	9.07667	0.0182284	3.04636	3.06459	0.029573
18WV021	Unknown	Yearling	Male	Yukon Southern Lakes	YT	2006-2007	NORTHWESTERN FORESTED MOUNTAINS	-133.1	60.2	0.112	6.03395	-24.4833	9.92447	3.16857	32.3489	3.68023	-7.08452	983	944448	61.594	55	61	8.623	3.48686	43.0519	3.49115	-7.41509	1167.05	73.5818	54.0048	58.2921	60.3847	12.6981	7.07787	13.4714	0.0178615	4.65349	4.67135	1.55034
18WV022	Unknown	Adult	Female	Yukon Southern Lakes	YT	2017-2018	NORTHWESTERN FORESTED MOUNTAINS	-136.9	60.7	0.137	7.4059	-24.2606	9.64254	3.74717	23.9002	5.11266	-7.20984	852	884773	90.4508	59	63	7.17406	3.50163	40.57	3.51699	-7.5724	1251.61	74.157	55.9092	59.8919	37.8034	13.4312	11.2645	21.8076	0.0417546	3.92661	3.96837	11.5629
18WV023	Unknown	Yearling	Male	Yukon Southern Lakes	YT	2017-2018	NORTHWESTERN FORESTED MOUNTAINS	-135.8	60.9	0.063	6.02049	-25.0789	9.42722	2.87934	22.6449	4.74808	-6.94009	962	859405	83.2111	56	62	8.97611	3.37464	31.046	4.02463	-7.4576	1142.35	79.0765	55.5456	59.7485	51.5635	13.7707	12.2051	16.748	0.0321474	4.0578	4.08995	1.43865
18WV024	Unknown	Yearling	Male	Yukon Southern Lakes	YT	2017-2018	NORTHWESTERN FORESTED MOUNTAINS	-135.8	60.9	0.037	6.70839	-24.8857	9.42722	2.87934	22.6449	4.74808	-6.94009	962	859405	83.2111	56	62	8.97611	3.37464	31.046	4.02463	-7.4576	1142.35	79.0765	55.5456	59.7485	51.5635	13.7707	12.2051	16.748	0.0321474	4.0578	4.08995	1.43865
18WV025	Unknown	Yearling	Male	Yukon Plauteau North	YT	2017-2018	NORTHWESTERN FORESTED MOUNTAINS	-137.8	63.8	0.031	5.81862	-26.1382	11.7798	2.79448	30.1416	1.44969	-9.1069	634	554052	66	54	61	9.68232	3.58561	28.9785	1.50791	-9.60298	960.171	89.5788	54.3883	59.0863	53.2622	15.8965	20.1174	9.01857	0.0873052	1.51339	1.6007	0.017231
18WV027	Unknown	Adult	Female	Yukon Southern Lakes	YT	2017-2018	NORTHWESTERN FORESTED MOUNTAINS	-135.8	60.9	0.077	6.20323	-25.5486	9.42722	2.87934	22.6449	4.74808	-6.94009	962	859405	83.2111	56	62	8.97611	3.37464	31.046	4.02463	-7.4576	1142.35	79.0765	55.5456	59.7485	51.5635	13.7707	12.2051	16.748	0.0321474	4.0578	4.08995	1.43865
18WV028	Unknown	Yearling	Male	Klondike Plateau	YT	2017-2018	NORTHWESTERN FORESTED MOUNTAINS	-140.1	62.3	0.143	5.67886	-25.4982	15.266	3.08922	31.9782	2.38337	-10.004	562	734544	99.3496	60	65	10.1877	3.68616	33.6339	2.09367	-9.44562	1117.12	102.64	56.3566	60.9551	43.284	22.8626	13.4336	9.83386	2.85546	2.60168	5.45714	5.09415
18WV029	Unknown	Yearling	Male	Klondike Plateau	YT	2016-2017	NORTHWESTERN FORESTED MOUNTAINS	-138.8	62.5	0.079	6.541	-25.6833	9.71579	2.72622	23.3159	3.52238	-8.00048	1113	698652	149.955	50	54	11.0022	3.55916	27	3.21928	-8.25723	920.046	112.888	55.8907	60.7752	54.8108	20.0102	17.5059	3.39791	1.42353	2.71672	4.14024	0.0600722
18WV030	Unknown	Adult	Male	Yukon Southern Lakes	YT	2006-2007	NORTHWESTERN FORESTED MOUNTAINS	-133.1	60.2	0.048	5.5311	-24.8902	9.92447	3.16857	32.3489	3.68023	-7.08452	983	944448	61.594	55	61	8.623	3.48686	43.0519	3.49115	-7.41509	1167.05	73.5818	54.0048	58.2921	60.3847	12.6981	7.07787	13.4714	0.0178615	4.65349	4.67135	1.55034
18WV031	Unknown	Yearling	Male	Yukon Plateau Central	YT	2017-2018	NORTHWESTERN FORESTED MOUNTAINS	-135	62.3	0.151	7.00281	-25.4222	9.06321	3.34659	29.0224	3.99508	-8.56147	829	706790	80.6561	56	63	9.90635	3.42234	27.9618	3.39965	-8.54814	1022.94	96.6883	55.5096	60.0914	63.0788	14.5455	14.6282	4.95695	0.050093	2.65545	2.70554	0.00403419
18WV032	Unknown	Yearling	Male	Ruby Ranges	YT	2017-2018	NORTHWESTERN FORESTED MOUNTAINS	-136.6	60.7	0.106	5.18194	-24.9838	9.21352	2.87333	27.4269	4.11335	-7.48347	1310	887882	99.155	48	52	7.43183	3.49443	39.3565	3.71533	-7.39449	1216.55	73.8923	55.8453	59.8579	40.5384	13.4066	10.8714	22.0465	0.038156	4.07888	4.11703	8.85474
18WV033	Unknown	Adult	Male	Yukon Plateau Central	YT	2017-2018	NORTHWESTERN FORESTED MOUNTAINS	-136.5	62.2	0.234	7.05648	-24.7235	10.3642	3.20898	22.7644	3.28166	-8.79703	954	721307	144.104	56	60	10.4397	3.46687	25.6655	3.36311	-8.52665	1001.02	109.148	55.5944	60.3152	58.026	16.7426	17.3651	5.00444	0.129899	2.66494	2.79484	0.003275
18WV034	Unknown	Unknown	Female	Yukon Plateau Central	YT	2017-2018	NORTHWESTERN FORESTED MOUNTAINS	-136.8	61.9	0.152	7.19861	-24.2843	8.9634	3.38884	21.1441	2.68054	-9.18035	1119	747458	164.045	55	60	10.4024	3.45113	25.327	3.49756	-8.41077	1014.91	105.811	55.9519	60.6091	56.1847	17.521	17.356	5.50422	0.155006	3.16749	3.3225	0.00375777
18WV035	Unknown	Yearling	Male	Yukon Southern Lakes	YT	2017-2018	NORTHWESTERN FORESTED MOUNTAINS	-134.5	60.3	0.059	5.83656	-24.8178	10.363	4.57676	28.1763	4.1442	-6.91112	1418	924251	89.2791	55	58	8.68899	3.43826	38.7189	4.34013	-6.62729	1119.25	72.9765	54.798	58.9838	55.8199	12.1546	7.1629	15.9486	0.0435352	5.01881	5.06235	3.66711
18WV036	Unknown	Yearling	Male	Yukon Plateau North / Selwyn mountains	YT	2017-2018	NORTHWESTERN FORESTED MOUNTAINS	-131.4	62.3	0.103	6.49581	-24.1719	8.10839	2.36987	32.1417	3.30873	-9.99749	822	727219	80.2749	58	62	7.47028	3.5464	38.0041	2.31665	-9.83991	1234.99	98.5542	53.8047	57.8321	59.3171	16.4561	13.5457	8.58096	0.0232651	1.82356	1.84683	0.203106
18WV037	Unknown	Unknown	Male	Yukon Plateau Central	YT	2017-2018	NORTHWESTERN FORESTED MOUNTAINS	-137.4	62.8	1.545	7.36821	-25.3472	12.6013	2.91801	25.7046	2.84548	-8.57777	687	653102	114.319	54	60	10.7811	3.49606	26.7674	2.66743	-8.94594	893.126	111.512	55.3256	60.2451	61.2039	15.8753	18.2114	2.17927	0.215871	2.22716	2.44303	0.0035718
18WV038	Unknown	Yearling	Female	Yukon Southern Lakes	YT	2017-2018	NORTHWESTERN FORESTED MOUNTAINS	-135	61.2	0.411	6.63048	-24.7237	13.6153	3.16969	21.2551	4.89762	-6.84342	785	828438	66.0556	54	61	9.56409	3.39854	27.9408	4.00864	-7.70472	1123.23	85.1587	55.2458	59.5749	59.9636	13.7735	11.6634	10.6219	0.012458	3.71179	3.72424	0.0614976
18WV039	Unknown	Yearling	Female	Yukon Southern Lakes	YT	2017-2018	NORTHWESTERN FORESTED MOUNTAINS	-135	61.2	0.516	6.33935	-24.463	13.6153	3.16969	21.2551	4.89762	-6.84342	785	828438	66.0556	54	61	9.56409	3.39854	27.9408	4.00864	-7.70472	1123.23	85.1587	55.2458	59.5749	59.9636	13.7735	11.6634	10.6219	0.012458	3.71179	3.72424	0.0614976
18WV040	Unknown	Yearling	Female	Yukon Southern Lakes	YT	2017-2018	NORTHWESTERN FORESTED MOUNTAINS	-135.8	60.9	0.064	5.73792	-25.1217	9.42722	2.87934	22.6449	4.74808	-6.94009	962	859405	83.2111	56	62	8.97611	3.37464	31.046	4.02463	-7.4576	1142.35	79.0765	55.5456	59.7485	51.5635	13.7707	12.2051	16.748	0.0321474	4.0578	4.08995	1.43865
18WV041	Unknown	Adult	Male	Hyland Highland	YT	2016-2017	NORTHWESTERN FORESTED MOUNTAINS	-125.1	60.5	0.036	6.06406	-26.1032	9.49055	2.67769	50.5954	3.15371	-7.43054	1013	935197	69.5123	55	59	11.0839	3.13204	48.2366	3.69569	-6.97118	830.712	99.5169	57.2893	62.2389	78.9775	8.8111	7.12376	3.15554	0.201582	1.70486	1.90644	0.00479212
18WV042	Unknown	Yearling	Male	Yukon Southern Lakes	YT	2016-2017	NORTHWESTERN FORESTED MOUNTAINS	-134.4	60.3	0.075	6.55345	-25.0151	10.8669	2.90933	21.9275	5.76034	-5.21837	849	923496	69.4218	62	64	8.69682	3.42906	36.4974	4.8349	-5.77657	1121.55	73.0372	54.7115	58.9318	56.6986	11.8884	7.08633	15.4835	0.0377374	5.18113	5.21886	3.44848
18WV043	Unknown	Yearling	Male	Klondike Plateau	YT	2017-2018	NORTHWESTERN FORESTED MOUNTAINS	-140.1	62.3	0.51	7.35335	-24.4087	15.266	3.08922	31.9782	2.38337	-10.004	562	734544	99.3496	60	65	10.1877	3.68616	33.6339	2.09367	-9.44562	1117.12	102.64	56.3566	60.9551	43.284	22.8626	13.4336	9.83386	2.85546	2.60168	5.45714	5.09415
18WV044	Unknown	Adult	Male	Yukon Plateau Central	YT	2017-2018	NORTHWESTERN FORESTED MOUNTAINS	-136.1	61.3	0.167	7.36524	-25.1256	11.8775	2.36609	22.435	4.98109	-7.63184	1140	814292	96.3571	56	58	9.55834	3.39771	27.083	3.85084	-7.87144	1122.08	89.8349	55.5286	59.8811	52.8368	16.0684	14.8359	12.2646	0.040505	3.59992	3.64042	0.185989
18WV045	Unknown	Yearling	Male	Yukon Southern Lakes	YT	2017-2018	NORTHWESTERN FORESTED MOUNTAINS	-136.9	60.7	0.076	5.81364	-25.6068	9.64254	3.74717	23.9002	5.11266	-7.20984	852	884773	90.4508	59	63	7.17406	3.50163	40.57	3.51699	-7.5724	1251.61	74.157	55.9092	59.8919	37.8034	13.4312	11.2645	21.8076	0.0417546	3.92661	3.96837	11.5629
18WV046	Unknown	Adult	Female	Yukon Plauteau North	YT	2017-2018	NORTHWESTERN FORESTED MOUNTAINS	-137.8	63.8	0.084	5.27781	-26.3107	11.7798	2.79448	30.1416	1.44969	-9.1069	634	554052	66	54	61	9.68232	3.58561	28.9785	1.50791	-9.60298	960.171	89.5788	54.3883	59.0863	53.2622	15.8965	20.1174	9.01857	0.0873052	1.51339	1.6007	0.017231
18WV047	Unknown	Adult	Female	Hyland Highland	YT	2016-2017	NORTHWESTERN FORESTED MOUNTAINS	-125.1	60.5	0.014	6.66747	-27.5008	9.49055	2.67769	50.5954	3.15371	-7.43054	1013	935197	69.5123	55	59	11.0839	3.13204	48.2366	3.69569	-6.97118	830.712	99.5169	57.2893	62.2389	78.9775	8.8111	7.12376	3.15554	0.201582	1.70486	1.90644	0.00479212
18WV048	Unknown	Yearling	Male	Yukon Plateau Central	YT	2017-2018	NORTHWESTERN FORESTED MOUNTAINS	-136.1	61.3	0.207	6.50117	-25.1425	11.8775	2.36609	22.435	4.98109	-7.63184	1140	814292	96.3571	56	58	9.55834	3.39771	27.083	3.85084	-7.87144	1122.08	89.8349	55.5286	59.8811	52.8368	16.0684	14.8359	12.2646	0.040505	3.59992	3.64042	0.185989
18WV049	Unknown	Adult	Male	Yukon Plateau North	YT	2017-2018	NORTHWESTERN FORESTED MOUNTAINS	-134.7	63.7	0.035	4.28121	-25.3589	7.41567	3.91545	35.4318	1.44917	-9.99069	1648	551699	139.915	51	56	8.16937	3.60645	32.4168	1.82643	-9.61484	1078.08	99.0534	54.7154	58.9614	55.7684	12.9925	14.9818	14.2183	0.041603	1.90966	1.95127	0.0532661
18WV050	Unknown	Yearling	Male	Yukon Southern Lakes	YT	2017-2018	NORTHWESTERN FORESTED MOUNTAINS	-134.5	60.3	0.103	6.31804	-24.7345	10.363	4.57676	28.1763	4.1442	-6.91112	1418	924251	89.2791	55	58	8.68899	3.43826	38.7189	4.34013	-6.62729	1119.25	72.9765	54.798	58.9838	55.8199	12.1546	7.1629	15.9486	0.0435352	5.01881	5.06235	3.66711
18WV051	Unknown	Yearling	Female	Pelly Mountains	YT	2017-2018	NORTHWESTERN FORESTED MOUNTAINS	-133.1	60.7	0.042	5.08274	-25.6709	9.16542	3.25284	28.955	4.18573	-7.52474	926	883504	69.6913	56	58	9.09322	3.41453	32.6368	3.94774	-7.69205	1157.94	79.3512	54.4367	58.7813	64.0389	13.5504	7.99055	10.2709	0.0126822	3.94198	3.95466	0.0319271
18WV052	Unknown	Yearling	Male	Yukon Plateau Central	YT	2017-2018	NORTHWESTERN FORESTED MOUNTAINS	-136.8	61.9	0.229	7.41481	-24.9319	8.9634	3.38884	21.1441	2.68054	-9.18035	1119	747458	164.045	55	60	10.4024	3.45113	25.327	3.49756	-8.41077	1014.91	105.811	55.9519	60.6091	56.1847	17.521	17.356	5.50422	0.155006	3.16749	3.3225	0.00375777
18WV053	Unknown	Unknown	Male	Yukon Plateau North	YT	2017-2018	NORTHWESTERN FORESTED MOUNTAINS	-135.4	63.7	0.515	5.89473	-24.7411	8.12699	3.95835	32.9394	2.48618	-9.24469	725	543746	132.606	56	59	8.47377	3.53685	31.9167	1.73329	-9.57056	1038.18	95.1908	54.8755	59.2516	55.1047	13.1977	16.118	13.5516	0.0676068	1.87958	1.94718	0.041482
18WV054	Unknown	Yearling	Male	Yukon Southern Lakes	YT	2017-2018	NORTHWESTERN FORESTED MOUNTAINS	-136.9	60.7	0.114	6.54255	-24.8291	9.64254	3.74717	23.9002	5.11266	-7.20984	852	884773	90.4508	59	63	7.17406	3.50163	40.57	3.51699	-7.5724	1251.61	74.157	55.9092	59.8919	37.8034	13.4312	11.2645	21.8076	0.0417546	3.92661	3.96837	11.5629
18WV055	Unknown	Yearling	Male	Yukon Plateau Central	YT	2017-2018	NORTHWESTERN FORESTED MOUNTAINS	-137.4	62.6	0.825	10.1607	-24.0688	9.43258	2.9236	24.1143	2.52789	-8.93178	728	680990	144.381	61	66	10.8577	3.50918	26.2521	2.8669	-8.8611	924.269	113.667	55.5275	60.3868	58.4609	16.7471	18.6834	3.25889	0.239462	2.53629	2.77575	0.00362147
18WV056	Unknown	Adult	Male	Yukon Southern Lakes	YT	2017-2018	NORTHWESTERN FORESTED MOUNTAINS	-135.3	61.4	0.133	7.15448	-25.0087	14.4244	2.40861	21.622	4.93665	-7.33308	797	800664	86.8771	62	65	9.79562	3.41033	26.8032	3.88938	-7.91288	1101.73	90.6481	55.3847	59.7764	59.0265	15.0365	13.4923	9.18409	0.0259936	3.04019	3.06619	0.0106148
18WV057	Unknown	Yearling	Male	Yukon Plateau North	YT	2017-2018	NORTHWESTERN FORESTED MOUNTAINS	-135.4	63.3	0.221	7.20259	-24.0752	9.06675	2.70011	31.0014	3.14231	-9.09227	598	590827	106.367	66	70	9.28922	3.55859	30.8942	2.35597	-9.20717	982.495	99.9841	54.7756	59.3482	64.5185	13.2148	14.0749	5.85224	0.0729288	2.18132	2.25425	0.0261108
18WV058	Unknown	Adult	Female	Pelly Mountains	YT	2015-2016	NORTHWESTERN FORESTED MOUNTAINS	-131.1	60.2	0.154	6.36524	-25.5334	7.40012	2.65605	43.3885	4.16908	-7.108	1241	952971	85.2415	52	62	9.62436	3.55065	40.7105	5.01485	-6.11347	1155.54	77.4468	54.3386	58.8297	65.5608	13.802	8.39772	9.07667	0.0182284	3.04636	3.06459	0.029573
18WV059	Unknown	Yearling	Male	Pelly Mountains	YT	2017-2018	NORTHWESTERN FORESTED MOUNTAINS	-133.1	60.7	0.042	5.60039	-25.4793	9.16542	3.25284	28.955	4.18573	-7.52474	926	883504	69.6913	56	58	9.09322	3.41453	32.6368	3.94774	-7.69205	1157.94	79.3512	54.4367	58.7813	64.0389	13.5504	7.99055	10.2709	0.0126822	3.94198	3.95466	0.0319271
18WV060	Unknown	Yearling	Male	Yukon Southern Lakes	YT	2016-2017	NORTHWESTERN FORESTED MOUNTAINS	-136.6	60.8	0.097	5.70803	-25.3287	10.771	3.42989	24.6293	4.62529	-6.79279	1193	871029	73.8237	53	57	7.9372	3.39188	33.9148	4.28725	-6.67954	1204.56	77.1106	55.9582	60.0577	43.2874	13.8785	11.9272	20.5449	0.0438462	4.05996	4.10381	6.08567
18WV061	Unknown	Yearling	Male	Yukon Southern Lakes	YT	2017-2018	NORTHWESTERN FORESTED MOUNTAINS	-136.9	60.7	0.048	5.97357	-24.8716	9.64254	3.74717	23.9002	5.11266	-7.20984	852	884773	90.4508	59	63	7.17406	3.50163	40.57	3.51699	-7.5724	1251.61	74.157	55.9092	59.8919	37.8034	13.4312	11.2645	21.8076	0.0417546	3.92661	3.96837	11.5629
18WV062	Unknown	Yearling	Female	Yukon Plateau Central	YT	2017-2018	NORTHWESTERN FORESTED MOUNTAINS	-137.4	62.6	0.128	6.82289	-25.7205	9.43258	2.9236	24.1143	2.52789	-8.93178	728	680990	144.381	61	66	10.8577	3.50918	26.2521	2.8669	-8.8611	924.269	113.667	55.5275	60.3868	58.4609	16.7471	18.6834	3.25889	0.239462	2.53629	2.77575	0.00362147
18WV063	Unknown	Yearling	Male	Ruby Ranges	YT	2017-2018	NORTHWESTERN FORESTED MOUNTAINS	-138	61.7	0.495	7.91469	-24.1871	7.68781	2.70233	20.8477	2.73121	-8.95416	1039	777684	140.752	58	64	9.31552	3.4385	29.5504	2.94099	-8.77783	1153.29	97.2604	56.3836	60.8793	47.8918	18.1925	16.1534	10.7715	0.231081	3.52569	3.75677	3.14742
18WV064	Unknown	Adult	Female	Yukon Plateau Central	YT	2017-2018	NORTHWESTERN FORESTED MOUNTAINS	-135	62.3	0.13	6.5764	-25.7689	9.06321	3.34659	29.0224	3.99508	-8.56147	829	706790	80.6561	56	63	9.90635	3.42234	27.9618	3.39965	-8.54814	1022.94	96.6883	55.5096	60.0914	63.0788	14.5455	14.6282	4.95695	0.050093	2.65545	2.70554	0.00403419
18WV065	Unknown	Yearling	Male	Yukon Southern Lakes	YT	2017-2018	NORTHWESTERN FORESTED MOUNTAINS	-135.8	60.6	0.255	6.93473	-25.2599	10.5347	5.98314	33.1596	3.12829	-7.77709	1799	896354	104.918	49	53	8.27589	3.42907	37.4007	4.14227	-7.01158	1144.56	73.142	55.4144	59.4813	47.9747	13.8801	10.0055	19.6341	0.0465267	4.24782	4.29435	4.03224
18WV066	Unknown	Yearling	Female	Ruby Ranges	YT	2017-2018	NORTHWESTERN FORESTED MOUNTAINS	-138.9	61.7	0.158	4.96871	-24.723	8.62299	3.27037	23.2238	3.21634	-9.05529	870	789189	148.411	64	67	8.2763	3.54298	35.6272	2.24444	-9.20823	1310.06	94.365	56.4741	60.7384	38.8546	19.3349	14.308	13.3213	0.741443	3.02579	3.76723	10.3443
18WV067	Unknown	Yearling	Male	Ruby Ranges	YT	2017-2018	NORTHWESTERN FORESTED MOUNTAINS	-138	61.7	0.205	7.38611	-23.1462	7.68781	2.70233	20.8477	2.73121	-8.95416	1039	777684	140.752	58	64	9.31552	3.4385	29.5504	2.94099	-8.77783	1153.29	97.2604	56.3836	60.8793	47.8918	18.1925	16.1534	10.7715	0.231081	3.52569	3.75677	3.14742
18WV068	Unknown	Yearling	Male	Ruby Ranges	YT	2017-2018	NORTHWESTERN FORESTED MOUNTAINS	-137.6	60.9	0.054	5.03885	-25.7173	9.00974	3.10047	25.53	3.9956	-8.20205	1058	870473	96.135	58	62	6.83345	3.51569	42.7536	3.03619	-8.07279	1332.85	75.8475	56.0449	60.0017	32.6911	14.5058	12.124	20.7138	0.0581792	3.41384	3.47202	16.3473
18WV069	Unknown	Yearling	Male	Ruby Ranges	YT	2017-2018	NORTHWESTERN FORESTED MOUNTAINS	-139.3	61.7	0.796	9.8479	-22.6197	9.34968	4.74101	29.5921	3.67372	-8.49149	1363	796740	148.589	60	64	7.842	3.63286	39.8295	1.93601	-9.34192	1390.32	89.7722	56.4538	60.6224	32.9964	19.9837	13.3766	16.0101	1.01163	2.82306	3.83468	13.7468
18WV070	Unknown	Adult	Male	Yukon Plateau Central	YT	2017-2018	NORTHWESTERN FORESTED MOUNTAINS	-137.3	63.3	0.132	6.01455	-26.3954	11.9127	3.30236	27.8225	2.17781	-8.83456	895	601244	115.821	58	60	10.2114	3.54545	28.2653	2.12613	-9.21203	920.016	103.232	54.694	59.5359	60.3145	16.3901	17.219	4.00166	0.141811	1.82787	1.96968	0.0124605
18WV071	Unknown	Yearling	Male	Ruby Ranges	YT	2017-2018	NORTHWESTERN FORESTED MOUNTAINS	-138	61.7	0.06	6.69088	-24.1893	7.68781	2.70233	20.8477	2.73121	-8.95416	1039	777684	140.752	58	64	9.31552	3.4385	29.5504	2.94099	-8.77783	1153.29	97.2604	56.3836	60.8793	47.8918	18.1925	16.1534	10.7715	0.231081	3.52569	3.75677	3.14742
18WV072	Unknown	Adult	Male	Selwyn Mountains	YT	2016-2017	TAIGA	-128.7	61.9	0.038	5.44498	-24.1937	4.74102	2.32312	54.9974	0.709697	-9.71535	1941	805006	102.501	51	56	6.35609	3.37049	46.6059	1.72664	-9.28308	1346.94	99.5614	54.5169	58.3018	47.2403	12.3036	19.3253	19.1286	0.0263694	1.58328	1.60965	0.367568
18WV073	Unknown	Yearling	Male	Ruby Ranges	YT	2017-2018	NORTHWESTERN FORESTED MOUNTAINS	-139.3	61.7	0.687	8.89943	-23.2916	9.34968	4.74101	29.5921	3.67372	-8.49149	1363	796740	148.589	60	64	7.842	3.63286	39.8295	1.93601	-9.34192	1390.32	89.7722	56.4538	60.6224	32.9964	19.9837	13.3766	16.0101	1.01163	2.82306	3.83468	13.7468
18WV074	Unknown	Adult	Female	Yukon Plateau Central	YT	2017-2018	NORTHWESTERN FORESTED MOUNTAINS	-136.1	61.3	0.135	6.1564	-25.8127	11.8775	2.36609	22.435	4.98109	-7.63184	1140	814292	96.3571	56	58	9.55834	3.39771	27.083	3.85084	-7.87144	1122.08	89.8349	55.5286	59.8811	52.8368	16.0684	14.8359	12.2646	0.040505	3.59992	3.64042	0.185989
18WV075	Unknown	Yearling	Male	Ruby Ranges	YT	2017-2018	NORTHWESTERN FORESTED MOUNTAINS	-139.3	61.7	1.297	10.4459	-21.7877	9.34968	4.74101	29.5921	3.67372	-8.49149	1363	796740	148.589	60	64	7.842	3.63286	39.8295	1.93601	-9.34192	1390.32	89.7722	56.4538	60.6224	32.9964	19.9837	13.3766	16.0101	1.01163	2.82306	3.83468	13.7468
18WV076	Unknown	Yearling	Male	Ruby Ranges	YT	2017-2018	NORTHWESTERN FORESTED MOUNTAINS	-139.3	61.7	1.415	11.5797	-22.1592	9.34968	4.74101	29.5921	3.67372	-8.49149	1363	796740	148.589	60	64	7.842	3.63286	39.8295	1.93601	-9.34192	1390.32	89.7722	56.4538	60.6224	32.9964	19.9837	13.3766	16.0101	1.01163	2.82306	3.83468	13.7468
18WV077	Unknown	Yearling	Male	Yukon Plateau Central	YT	2017-2018	NORTHWESTERN FORESTED MOUNTAINS	-136.1	61.3	0.227	7.14639	-25.1908	11.8775	2.36609	22.435	4.98109	-7.63184	1140	814292	96.3571	56	58	9.55834	3.39771	27.083	3.85084	-7.87144	1122.08	89.8349	55.5286	59.8811	52.8368	16.0684	14.8359	12.2646	0.040505	3.59992	3.64042	0.185989
18WV078	Unknown	Yearling	Male	Ruby Ranges	YT	2017-2018	NORTHWESTERN FORESTED MOUNTAINS	-139.3	61.7	0.215	5.58455	-24.6807	9.34968	4.74101	29.5921	3.67372	-8.49149	1363	796740	148.589	60	64	7.842	3.63286	39.8295	1.93601	-9.34192	1390.32	89.7722	56.4538	60.6224	32.9964	19.9837	13.3766	16.0101	1.01163	2.82306	3.83468	13.7468
18WV079	Unknown	Yearling	Female	Ruby Ranges	YT	2017-2018	NORTHWESTERN FORESTED MOUNTAINS	-139.1	61.6	0.056	4.57078	-25.2994	10.1984	5.94543	29.9423	2.7013	-9.15748	1426	801557	149.418	53	57	7.76178	3.61175	38.8341	2.04885	-9.27513	1389.8	90.0738	56.4393	60.5897	34.6092	19.2799	13.3655	15.1558	0.75579	2.93477	3.69056	13.8384
18WV080	Unknown	Yearling	Male	Pelly Mountains	YT	2017-2018	NORTHWESTERN FORESTED MOUNTAINS	-133.1	60.7	0.13	6.14743	-25.2964	9.16542	3.25284	28.955	4.18573	-7.52474	926	883504	69.6913	56	58	9.09322	3.41453	32.6368	3.94774	-7.69205	1157.94	79.3512	54.4367	58.7813	64.0389	13.5504	7.99055	10.2709	0.0126822	3.94198	3.95466	0.0319271
18WV081	Unknown	Adult	Male	Klondike Plateau	YT	2017-2018	NORTHWESTERN FORESTED MOUNTAINS	-140.6	62.9	0.118	5.87841	-25.0485	14.5611	4.39591	26.9496	2.9532	-9.45058	856	686034	92	50	56	11.6617	3.66104	29.3318	2.25328	-9.54611	914.213	113.29	55.7737	60.6482	50.2418	26.6856	11.489	4.81195	3.98762	2.24861	6.23623	0.442267
18WV082	Unknown	Yearling	Male	Klondike Plateau	YT	2017-2018	NORTHWESTERN FORESTED MOUNTAINS	-138.8	62.5	0.431	6.75457	-24.6676	9.71579	2.72622	24.0398	2.80766	-8.77945	1113	698652	149.955	50	54	11.0022	3.55916	28.0375	2.56667	-9.10248	920.046	112.888	55.8907	60.7752	54.8108	20.0102	17.5059	3.39791	1.42353	2.71672	4.14024	0.0600722
18WV083	Unknown	Adult	Female	Yukon Plateau North	YT	2017-2018	NORTHWESTERN FORESTED MOUNTAINS	-135.4	63.3	0.041	5.55981	-25.2873	9.06675	2.70011	31.0014	3.14231	-9.09227	598	590827	106.367	66	70	9.28922	3.55859	30.8942	2.35597	-9.20717	982.495	99.9841	54.7756	59.3482	64.5185	13.2148	14.0749	5.85224	0.0729288	2.18132	2.25425	0.0261108
18WV084	Unknown	Yearling	Male	MacKenzie Mountains	YT	2017-2018	TAIGA	-138.4	64.6	0.058	5.90561	-26.0797	6.54321	3.04428	33.6386	-0.670143	-10.7618	1495	468199	39	51	55	8.84309	3.48031	29.0695	0.601388	-10.4031	960.467	69.4198	54.2632	58.7156	37.2243	18.9985	25.8066	16.7525	0.28706	0.838892	1.12595	0.0217416
18WV085	Unknown	Adult	Male	Oldcrow Flats	YT	2017-2018	TAIGA	-139.8	67.5	0.312	7.91667	-23.982	5.08266	3.20593	23.354	-1.8876	-12.1213	239	186118	57	56.2	59.71	10.5699	3.85148	22.923	-1.94879	-11.765	513.984	128.484	53.9568	58.3512	38.3594	39.4887	8.96087	8.16058	2.09259	2.93298	5.02557	0.00313997
18WV086	Unknown	Yearling	Female	Oldcrow Flats	YT	2017-2018	TAIGA	-139.8	67.5	0.308	7.48605	-23.0195	5.08266	3.20593	23.354	-1.8876	-12.1213	239	186118	57	56.2	59.71	10.5699	3.85148	22.923	-1.94879	-11.765	513.984	128.484	53.9568	58.3512	38.3594	39.4887	8.96087	8.16058	2.09259	2.93298	5.02557	0.00313997
18WV087	Unknown	Yearling	Male	Ruby Ranges	YT	2017-2018	NORTHWESTERN FORESTED MOUNTAINS	-138	61.7	0.629	7.24641	-24.7705	7.68781	2.70233	20.8477	2.73121	-8.95416	1039	777684	140.752	58	64	9.31552	3.4385	29.5504	2.94099	-8.77783	1153.29	97.2604	56.3836	60.8793	47.8918	18.1925	16.1534	10.7715	0.231081	3.52569	3.75677	3.14742
18WV088	Unknown	Yearling	Male	Klondike Plateau	YT	2017-2018	NORTHWESTERN FORESTED MOUNTAINS	-139.1	62.3	0.212	6.19827	-25.8467	10.5934	3.01991	25.046	2.43535	-9.64798	620	726336	152.217	60	64	10.2341	3.56463	30.1619	2.43841	-9.18192	1031.18	109.133	56.0258	60.7315	48.6866	21.4019	16.9751	7.32275	1.67273	2.9885	4.66122	0.892505
18WV089	Unknown	Adult	Male	Klondike Plateau	YT	2017-2018	NORTHWESTERN FORESTED MOUNTAINS	-140.1	62.3	0.156	5.70362	-25.5677	15.266	3.08922	31.9782	2.38337	-10.004	562	734544	99.3496	60	65	10.1877	3.68616	33.6339	2.09367	-9.44562	1117.12	102.64	56.3566	60.9551	43.284	22.8626	13.4336	9.83386	2.85546	2.60168	5.45714	5.09415
18WV090	Unknown	Yearling	Female	Oldcrow Flats	YT	2017-2018	TAIGA	-139.8	67.5	0.113	6.40119	-23.3217	5.08266	3.20593	23.354	-1.8876	-12.1213	239	186118	57	56.2	59.71	10.5699	3.85148	22.923	-1.94879	-11.765	513.984	128.484	53.9568	58.3512	38.3594	39.4887	8.96087	8.16058	2.09259	2.93298	5.02557	0.00313997
18WV091	Unknown	Adult	Female	Yukon Plateau Central	YT	2017-2018	NORTHWESTERN FORESTED MOUNTAINS	-137.4	62.8	0.078	5.48477	-26.0468	12.6013	2.91801	25.7046	2.84548	-8.57777	687	653102	114.319	54	60	10.7811	3.49606	26.7674	2.66743	-8.94594	893.126	111.512	55.3256	60.2451	61.2039	15.8753	18.2114	2.17927	0.215871	2.22716	2.44303	0.0035718
18WV092	Unknown	Adult	Female	Oldcrow Flats	YT	2017-2018	TAIGA	-139.8	67.5	0.052	5.36991	-26.214	5.08266	3.20593	23.354	-1.8876	-12.1213	239	186118	57	56.2	59.71	10.5699	3.85148	22.923	-1.94879	-11.765	513.984	128.484	53.9568	58.3512	38.3594	39.4887	8.96087	8.16058	2.09259	2.93298	5.02557	0.00313997
18WV093	Unknown	Yearling	Female	Ruby Ranges	YT	2017-2018	NORTHWESTERN FORESTED MOUNTAINS	-138.3	61.1	0.067	5.6291	-25.1656	8.04551	5.17408	29.813	3.3833	-7.89881	1521	846060	139.892	48	51	6.90119	3.56678	41.7067	2.53354	-8.6854	1394.61	79.6661	56.3776	60.3794	32.6217	15.7081	13.289	17.4604	0.115924	2.98145	3.09737	17.7475
18WV094	Unknown	Adult	Male	Oldcrow Flats	YT	2017-2018	TAIGA	-139.8	67.5	0.37	9.63508	-22.2083	5.08266	3.20593	23.354	-1.8876	-12.1213	239	186118	57	56.2	59.71	10.5699	3.85148	22.923	-1.94879	-11.765	513.984	128.484	53.9568	58.3512	38.3594	39.4887	8.96087	8.16058	2.09259	2.93298	5.02557	0.00313997
18WV095	Unknown	Adult	Male	Yukon Plateau Central	YT	2017-2018	NORTHWESTERN FORESTED MOUNTAINS	-136.1	61.6	0.072	6.17794	-24.966	10.13	3.08404	23.3166	3.90726	-8.44201	1186	779929	94.5493	55	59	9.929	3.4167	25.8197	3.74388	-8.09986	1072.84	97.8686	55.689	60.163	55.5249	17.0931	15.5691	8.4299	0.0432412	3.13314	3.17638	0.0421699
18WV096	Unknown	Adult	Male	Yukon Southern Lakes	YT	2017-2018	NORTHWESTERN FORESTED MOUNTAINS	-135	60.9	0.056	7.02085	-25.6285	11.2826	2.13785	20.7082	5.14616	-5.77829	635	861023	75.8541	57	66	9.27455	3.4099	30.2114	4.12693	-7.40579	1133.26	78.7241	55.187	59.4597	57.2932	12.8754	10.8108	13.7871	0.0147559	4.11032	4.12507	0.925057
18WV097	Unknown	Yearling	Female	Oldcrow Flats	YT	2017-2018	TAIGA	-139.8	67.5	1.068	9.70022	-23.152	5.08266	3.20593	23.354	-1.8876	-12.1213	239	186118	57	56.2	59.71	10.5699	3.85148	22.923	-1.94879	-11.765	513.984	128.484	53.9568	58.3512	38.3594	39.4887	8.96087	8.16058	2.09259	2.93298	5.02557	0.00313997
18WV098	Unknown	Adult	Male	Pelly Mountains	YT	2017-2018	NORTHWESTERN FORESTED MOUNTAINS	-134.2	61.3	0.098	5.31944	-25.7146	8.55382	3.81651	27.8503	3.58148	-8.01891	1074	813110	79.2443	60	65	9.70182	3.43871	28.3499	3.91855	-7.95779	1114.87	83.6178	55.1102	59.4894	65.0138	14.0359	10.0879	7.61493	0.0103027	3.04941	3.05971	0.00662642
18WV099	Unknown	Adult	Female	Klondike Plateau	YT	2014-2015	NORTHWESTERN FORESTED MOUNTAINS	-138	62.6	0.091	7.63656	-26.4183	9.58971	3.14946	25.7216	2.91213	-8.12037	791	678693	145.493	57	62	11.0918	3.52259	28.4612	3.15013	-8.3148	896.194	112.707	55.647	60.5723	58.684	17.3226	18.2306	2.86115	0.363081	2.46288	2.82596	0.00387242
18WV100	Unknown	Yearling	Male	Oldcrow Flats	YT	2017-2018	TAIGA	-139.8	67.5	0.058	6.58432	-23.1572	5.08266	3.20593	23.354	-1.8876	-12.1213	239	186118	57	56.2	59.71	10.5699	3.85148	22.923	-1.94879	-11.765	513.984	128.484	53.9568	58.3512	38.3594	39.4887	8.96087	8.16058	2.09259	2.93298	5.02557	0.00313997
18WV101	Unknown	Yearling	Male	Oldcrow Flats	YT	2017-2018	TAIGA	-139.8	67.5	0.172	7.53756	-23.3184	5.08266	3.20593	23.354	-1.8876	-12.1213	239	186118	57	56.2	59.71	10.5699	3.85148	22.923	-1.94879	-11.765	513.984	128.484	53.9568	58.3512	38.3594	39.4887	8.96087	8.16058	2.09259	2.93298	5.02557	0.00313997
18WV102	Unknown	Yearling	Male	Oldcrow Flats	YT	2017-2018	TAIGA	-139.8	67.5	0.396	5.98602	-25.388	5.08266	3.20593	23.354	-1.8876	-12.1213	239	186118	57	56.2	59.71	10.5699	3.85148	22.923	-1.94879	-11.765	513.984	128.484	53.9568	58.3512	38.3594	39.4887	8.96087	8.16058	2.09259	2.93298	5.02557	0.00313997
18WV103	Unknown	Yearling	Female	Oldcrow Flats	YT	2017-2018	TAIGA	-139.8	67.5	0.935	9.33317	-23.8603	5.08266	3.20593	23.354	-1.8876	-12.1213	239	186118	57	56.2	59.71	10.5699	3.85148	22.923	-1.94879	-11.765	513.984	128.484	53.9568	58.3512	38.3594	39.4887	8.96087	8.16058	2.09259	2.93298	5.02557	0.00313997
18WV104	Unknown	Yearling	Male	Ruby Ranges	YT	2017-2018	NORTHWESTERN FORESTED MOUNTAINS	-138	61.7	0.231	7.18699	-23.6429	7.68781	2.70233	20.8477	2.73121	-8.95416	1039	777684	140.752	58	64	9.31552	3.4385	29.5504	2.94099	-8.77783	1153.29	97.2604	56.3836	60.8793	47.8918	18.1925	16.1534	10.7715	0.231081	3.52569	3.75677	3.14742
18WV105	Unknown	Yearling	Female	Oldcrow Flats	YT	2017-2018	TAIGA	-139.8	67.5	0.026	6.23834	-26.8603	5.08266	3.20593	23.354	-1.8876	-12.1213	239	186118	57	56.2	59.71	10.5699	3.85148	22.923	-1.94879	-11.765	513.984	128.484	53.9568	58.3512	38.3594	39.4887	8.96087	8.16058	2.09259	2.93298	5.02557	0.00313997
18WV106	Unknown	Adult	Male	Oldcrow Flats	YT	2017-2018	TAIGA	-139.8	67.5	0.285	5.73402	-26.3667	5.08266	3.20593	23.354	-1.8876	-12.1213	239	186118	57	56.2	59.71	10.5699	3.85148	22.923	-1.94879	-11.765	513.984	128.484	53.9568	58.3512	38.3594	39.4887	8.96087	8.16058	2.09259	2.93298	5.02557	0.00313997
18WV107	Unknown	Yearling	Male	Oldcrow Flats	YT	2017-2018	TAIGA	-139.8	67.5	0.032	6.65821	-26.3846	5.08266	3.20593	23.354	-1.8876	-12.1213	239	186118	57	56.2	59.71	10.5699	3.85148	22.923	-1.94879	-11.765	513.984	128.484	53.9568	58.3512	38.3594	39.4887	8.96087	8.16058	2.09259	2.93298	5.02557	0.00313997
18WV108	Unknown	Unknown	Male	Oldcrow Flats	YT	2017-2018	TAIGA	-139.8	67.5	0.381	7.56923	-24.0688	5.08266	3.20593	23.354	-1.8876	-12.1213	239	186118	57	56.2	59.71	10.5699	3.85148	22.923	-1.94879	-11.765	513.984	128.484	53.9568	58.3512	38.3594	39.4887	8.96087	8.16058	2.09259	2.93298	5.02557	0.00313997
18WV109	Unknown	Adult	Female	Oldcrow Flats	YT	2017-2018	TAIGA	-139.8	67.5	0.111	6.11066	-27.1959	5.08266	3.20593	23.354	-1.8876	-12.1213	239	186118	57	56.2	59.71	10.5699	3.85148	22.923	-1.94879	-11.765	513.984	128.484	53.9568	58.3512	38.3594	39.4887	8.96087	8.16058	2.09259	2.93298	5.02557	0.00313997
18WV110	Unknown	Unknown	Female	Oldcrow Flats	YT	2017-2018	TAIGA	-139.8	67.5	0.263	7.62307	-23.2786	5.08266	3.20593	23.354	-1.8876	-12.1213	239	186118	57	56.2	59.71	10.5699	3.85148	22.923	-1.94879	-11.765	513.984	128.484	53.9568	58.3512	38.3594	39.4887	8.96087	8.16058	2.09259	2.93298	5.02557	0.00313997
18WV111	Unknown	Yearling	Male	Yukon-Stikine Highlands	YT	2017-2018	NORTHWESTERN FORESTED MOUNTAINS	-135.8	60.1	0.118	6.89018	-24.5886	7.22185	3.74762	43.3711	4.36875	-5.99854	1351	954448	81.392	52	54	7.05735	3.56569	53.998	4.39497	-6.02239	1094.5	68.4982	55.1892	58.99	40.0176	13.1203	6.56234	23.0219	0.0834038	4.70765	4.79105	12.3014
18WV112	Unknown	Yearling	Female	Ruby Ranges	YT	2017-2018	NORTHWESTERN FORESTED MOUNTAINS	-138	61.2	0.126	6.1369	-25.3257	7.79067	5.02591	29.6651	2.26025	-8.99355	1890	838679	140.734	54	58	7.36112	3.50772	37.6345	2.73428	-8.61125	1348.47	83.4697	56.2964	60.3903	35.3968	16.1755	14.2848	16.5175	0.108898	3.32037	3.42927	14.095
18WV113	Unknown	Adult	Female	Pelly Mountains	YT	2017-2018	NORTHWESTERN FORESTED MOUNTAINS	-132.3	61.3	0.045	6.69286	-22.7338	7.68678	4.69263	35.4046	2.62397	-9.55205	1505	820441	104.975	48	51	8.63381	3.48807	34.2318	3.36218	-8.78683	1175.94	87.7365	54.3177	58.6002	65.5788	15.3579	9.1374	7.41388	0.0131675	2.4234	2.43657	0.0140018
18WV114	Unknown	Yearling	Male	Ruby Ranges	YT	2017-2018	NORTHWESTERN FORESTED MOUNTAINS	-138	61.2	0.62	5.5698	-24.8237	7.79067	5.02591	29.6651	2.26025	-8.99355	1890	838679	140.734	54	58	7.36112	3.50772	37.6345	2.73428	-8.61125	1348.47	83.4697	56.2964	60.3903	35.3968	16.1755	14.2848	16.5175	0.108898	3.32037	3.42927	14.095
18WV115	Unknown	Adult	Female	Pelly Mountains	YT	2017-2018	NORTHWESTERN FORESTED MOUNTAINS	-132.3	61.3	0.037	5.39716	-25.6596	7.68678	4.69263	35.4046	2.62397	-9.55205	1505	820441	104.975	48	51	8.63381	3.48807	34.2318	3.36218	-8.78683	1175.94	87.7365	54.3177	58.6002	65.5788	15.3579	9.1374	7.41388	0.0131675	2.4234	2.43657	0.0140018
18WV116	Unknown	Adult	Female	Yukon Plateau North	YT	2017-2018	NORTHWESTERN FORESTED MOUNTAINS	-135.8	63.5	0.093	5.60051	-25.4001	10.667	2.67234	29.7181	3.34055	-8.76917	492	565390	113.246	61	66	9.13487	3.51744	30.9854	1.96403	-9.37489	992.589	96.4604	54.7864	59.364	59.2836	13.5855	15.8489	9.2183	0.0746995	1.90174	1.97644	0.03028
18WV117	Unknown	Yearling	Male	Ruby Ranges	YT	2017-2018	NORTHWESTERN FORESTED MOUNTAINS	-138	61.2	0.147	6.29677	-24.9258	7.79067	5.02591	29.6651	2.26025	-8.99355	1890	838679	140.734	54	58	7.36112	3.50772	37.6345	2.73428	-8.61125	1348.47	83.4697	56.2964	60.3903	35.3968	16.1755	14.2848	16.5175	0.108898	3.32037	3.42927	14.095
18WV118	Unknown	Yearling	Female	Pelly Mountains	YT	2017-2018	NORTHWESTERN FORESTED MOUNTAINS	-132.3	61.3	0.042	5.47388	-25.3858	7.68678	4.69263	35.4046	2.62397	-9.55205	1505	820441	104.975	48	51	8.63381	3.48807	34.2318	3.36218	-8.78683	1175.94	87.7365	54.3177	58.6002	65.5788	15.3579	9.1374	7.41388	0.0131675	2.4234	2.43657	0.0140018
18WV119	Unknown	Adult	Male	Pelly Mountains	YT	2017-2018	NORTHWESTERN FORESTED MOUNTAINS	-132.3	61.3	0.052	5.59743	-24.6637	7.68678	4.69263	35.4046	2.62397	-9.55205	1505	820441	104.975	48	51	8.63381	3.48807	34.2318	3.36218	-8.78683	1175.94	87.7365	54.3177	58.6002	65.5788	15.3579	9.1374	7.41388	0.0131675	2.4234	2.43657	0.0140018
18WV120	Unknown	Yearling	Male	Pelly Mountains	YT	2017-2018	NORTHWESTERN FORESTED MOUNTAINS	-132.3	61.3	0.047	5.7073	-25.0877	7.68678	4.69263	35.4046	2.62397	-9.55205	1505	820441	104.975	48	51	8.63381	3.48807	34.2318	3.36218	-8.78683	1175.94	87.7365	54.3177	58.6002	65.5788	15.3579	9.1374	7.41388	0.0131675	2.4234	2.43657	0.0140018
06WV001	3	Adult	Female	Yukon Southern Lakes	YT	2005-2006	NORTHWESTERN FORESTED MOUNTAINS	-135	60.7	0.106	7.5304	-24.4567	11.1913	2.24835	25.295	5.2584	-5.13809	640	884516	60.4101	67	69	9.08795	3.40459	37.9404	4.12607	-7.13608	1128.1	75.1893	55.1571	59.3838	55.6796	12.7383	9.82233	15.377	0.0197962	4.37732	4.39712	1.80563
06WV002	1	Yearling	Male	Yukon Southern Lakes	YT	2005-2006	NORTHWESTERN FORESTED MOUNTAINS	-135	60.7	0.09	6.1369	-23.7922	11.1913	2.24835	25.295	5.2584	-5.13809	640	884516	60.4101	67	69	9.08795	3.40459	37.9404	4.12607	-7.13608	1128.1	75.1893	55.1571	59.3838	55.6796	12.7383	9.82233	15.377	0.0197962	4.37732	4.39712	1.80563
06WV013	3	Adult	Male	Yukon Southern Lakes	YT	2005-2006	NORTHWESTERN FORESTED MOUNTAINS	-135	60.7	0.078	6.37843	-24.2321	11.1913	2.24835	25.295	5.2584	-5.13809	640	884516	60.4101	67	69	9.08795	3.40459	37.9404	4.12607	-7.13608	1128.1	75.1893	55.1571	59.3838	55.6796	12.7383	9.82233	15.377	0.0197962	4.37732	4.39712	1.80563
06WV021	3	Adult	Male	Yukon Southern Lakes	YT	2005-2006	NORTHWESTERN FORESTED MOUNTAINS	-135	60.7	0.322	6.33836	-23.7907	11.1913	2.24835	25.295	5.2584	-5.13809	640	884516	60.4101	67	69	9.08795	3.40459	37.9404	4.12607	-7.13608	1128.1	75.1893	55.1571	59.3838	55.6796	12.7383	9.82233	15.377	0.0197962	4.37732	4.39712	1.80563
06WV023	3	Adult	Male	Yukon Southern Lakes	YT	2005-2006	NORTHWESTERN FORESTED MOUNTAINS	-135	60.7	0.119	7.07411	-24.803	11.1913	2.24835	25.295	5.2584	-5.13809	640	884516	60.4101	67	69	9.08795	3.40459	37.9404	4.12607	-7.13608	1128.1	75.1893	55.1571	59.3838	55.6796	12.7383	9.82233	15.377	0.0197962	4.37732	4.39712	1.80563
06WV024	1	Yearling	Male	Yukon Southern Lakes	YT	2005-2006	NORTHWESTERN FORESTED MOUNTAINS	-135	60.7	0.224	6.04723	-24.7965	11.1913	2.24835	25.295	5.2584	-5.13809	640	884516	60.4101	67	69	9.08795	3.40459	37.9404	4.12607	-7.13608	1128.1	75.1893	55.1571	59.3838	55.6796	12.7383	9.82233	15.377	0.0197962	4.37732	4.39712	1.80563
06WV025	1	Yearling	Male	Yukon Southern Lakes	YT	2005-2006	NORTHWESTERN FORESTED MOUNTAINS	-135	60.7	0.193	7.11768	-22.5622	11.1913	2.24835	25.295	5.2584	-5.13809	640	884516	60.4101	67	69	9.08795	3.40459	37.9404	4.12607	-7.13608	1128.1	75.1893	55.1571	59.3838	55.6796	12.7383	9.82233	15.377	0.0197962	4.37732	4.39712	1.80563
06WV027	Unknown	Unknown	Male	Yukon Southern Lakes	YT	2005-2006	NORTHWESTERN FORESTED MOUNTAINS	-135	60.7	0.09	6.88695	-24.0796	11.1913	2.24835	25.295	5.2584	-5.13809	640	884516	60.4101	67	69	9.08795	3.40459	37.9404	4.12607	-7.13608	1128.1	75.1893	55.1571	59.3838	55.6796	12.7383	9.82233	15.377	0.0197962	4.37732	4.39712	1.80563
06WV031	7	Adult	Female	Yukon Southern Lakes	YT	2005-2006	NORTHWESTERN FORESTED MOUNTAINS	-135	60.7	0.192	7.01129	-24.2616	11.1913	2.24835	25.295	5.2584	-5.13809	640	884516	60.4101	67	69	9.08795	3.40459	37.9404	4.12607	-7.13608	1128.1	75.1893	55.1571	59.3838	55.6796	12.7383	9.82233	15.377	0.0197962	4.37732	4.39712	1.80563
06WV033	6	Adult	Male	Yukon Southern Lakes	YT	2005-2006	NORTHWESTERN FORESTED MOUNTAINS	-135	60.7	0.188	7.1179	-23.9329	11.1913	2.24835	25.295	5.2584	-5.13809	640	884516	60.4101	67	69	9.08795	3.40459	37.9404	4.12607	-7.13608	1128.1	75.1893	55.1571	59.3838	55.6796	12.7383	9.82233	15.377	0.0197962	4.37732	4.39712	1.80563
06WV039	1	Yearling	Male	Yukon Southern Lakes	YT	2005-2006	NORTHWESTERN FORESTED MOUNTAINS	-135	60.7	0.295	6.67504	-24.4663	11.1913	2.24835	25.295	5.2584	-5.13809	640	884516	60.4101	67	69	9.08795	3.40459	37.9404	4.12607	-7.13608	1128.1	75.1893	55.1571	59.3838	55.6796	12.7383	9.82233	15.377	0.0197962	4.37732	4.39712	1.80563
06WV046	1	Yearling	Male	Yukon Southern Lakes	YT	2005-2006	NORTHWESTERN FORESTED MOUNTAINS	-135	60.7	0.166	6.91765	-22.6371	11.1913	2.24835	25.295	5.2584	-5.13809	640	884516	60.4101	67	69	9.08795	3.40459	37.9404	4.12607	-7.13608	1128.1	75.1893	55.1571	59.3838	55.6796	12.7383	9.82233	15.377	0.0197962	4.37732	4.39712	1.80563
06WV056	6	Adult	Male	Yukon Southern Lakes	YT	2005-2006	NORTHWESTERN FORESTED MOUNTAINS	-135	60.7	0.301	7.47321	-23.7747	11.1913	2.24835	25.295	5.2584	-5.13809	640	884516	60.4101	67	69	9.08795	3.40459	37.9404	4.12607	-7.13608	1128.1	75.1893	55.1571	59.3838	55.6796	12.7383	9.82233	15.377	0.0197962	4.37732	4.39712	1.80563
06WV066	1	Yearling	Male	Yukon Southern Lakes	YT	2005-2006	NORTHWESTERN FORESTED MOUNTAINS	-135	60.7	0.111	6.38457	-24.7316	11.1913	2.24835	25.295	5.2584	-5.13809	640	884516	60.4101	67	69	9.08795	3.40459	37.9404	4.12607	-7.13608	1128.1	75.1893	55.1571	59.3838	55.6796	12.7383	9.82233	15.377	0.0197962	4.37732	4.39712	1.80563
06WV068	6	Adult	Female	Yukon Southern Lakes	YT	2005-2006	NORTHWESTERN FORESTED MOUNTAINS	-135	60.7	0.186	7.28118	-23.1824	11.1913	2.24835	25.295	5.2584	-5.13809	640	884516	60.4101	67	69	9.08795	3.40459	37.9404	4.12607	-7.13608	1128.1	75.1893	55.1571	59.3838	55.6796	12.7383	9.82233	15.377	0.0197962	4.37732	4.39712	1.80563
07WV005	1	Yearling	Female	Yukon Southern Lakes	YT	2006-2007	NORTHWESTERN FORESTED MOUNTAINS	-135	60.7	0.058	7.55033	-25.6165	11.1913	2.24835	23.0538	4.82528	-5.5691	640	884516	60.4101	67	69	9.08795	3.40459	34.66	3.69715	-7.57021	1128.1	75.1893	55.1571	59.3838	55.6796	12.7383	9.82233	15.377	0.0197962	4.37732	4.39712	1.80563
07WV012	2	Adult	Male	Yukon Southern Lakes	YT	2006-2007	NORTHWESTERN FORESTED MOUNTAINS	-135	60.7	0.11	7.46431	-23.8614	11.1913	2.24835	23.0538	4.82528	-5.5691	640	884516	60.4101	67	69	9.08795	3.40459	34.66	3.69715	-7.57021	1128.1	75.1893	55.1571	59.3838	55.6796	12.7383	9.82233	15.377	0.0197962	4.37732	4.39712	1.80563
07WV015	1	Yearling	Female	Yukon Southern Lakes	YT	2006-2007	NORTHWESTERN FORESTED MOUNTAINS	-135	60.7	0.114	6.35618	-23.4062	11.1913	2.24835	23.0538	4.82528	-5.5691	640	884516	60.4101	67	69	9.08795	3.40459	34.66	3.69715	-7.57021	1128.1	75.1893	55.1571	59.3838	55.6796	12.7383	9.82233	15.377	0.0197962	4.37732	4.39712	1.80563
07WV021	3	Adult	Male	Yukon Southern Lakes	YT	2006-2007	NORTHWESTERN FORESTED MOUNTAINS	-135	60.7	0.113	6.29231	-24.6292	11.1913	2.24835	23.0538	4.82528	-5.5691	640	884516	60.4101	67	69	9.08795	3.40459	34.66	3.69715	-7.57021	1128.1	75.1893	55.1571	59.3838	55.6796	12.7383	9.82233	15.377	0.0197962	4.37732	4.39712	1.80563
07WV022	1	Yearling	Male	Yukon Southern Lakes	YT	2006-2007	NORTHWESTERN FORESTED MOUNTAINS	-135	60.7	0.063	7.65736	-23.8374	11.1913	2.24835	23.0538	4.82528	-5.5691	640	884516	60.4101	67	69	9.08795	3.40459	34.66	3.69715	-7.57021	1128.1	75.1893	55.1571	59.3838	55.6796	12.7383	9.82233	15.377	0.0197962	4.37732	4.39712	1.80563
07WV024	3	Adult	Female	Yukon Southern Lakes	YT	2006-2007	NORTHWESTERN FORESTED MOUNTAINS	-135	60.7	0.346	6.59422	-24.4295	11.1913	2.24835	23.0538	4.82528	-5.5691	640	884516	60.4101	67	69	9.08795	3.40459	34.66	3.69715	-7.57021	1128.1	75.1893	55.1571	59.3838	55.6796	12.7383	9.82233	15.377	0.0197962	4.37732	4.39712	1.80563
07WV028	5	Adult	Male	Yukon Southern Lakes	YT	2006-2007	NORTHWESTERN FORESTED MOUNTAINS	-135	60.7	0.481	6.15571	-25.1096	11.1913	2.24835	23.0538	4.82528	-5.5691	640	884516	60.4101	67	69	9.08795	3.40459	34.66	3.69715	-7.57021	1128.1	75.1893	55.1571	59.3838	55.6796	12.7383	9.82233	15.377	0.0197962	4.37732	4.39712	1.80563
07WV032	1	Yearling	Male	Ruby Ranges	YT	2006-2007	NORTHWESTERN FORESTED MOUNTAINS	-138	61.2	0.045	6.73346	-23.7929	7.79067	5.02591	33.0492	1.82631	-9.51767	1890	838679	140.734	54	58	7.36112	3.50772	38.5361	2.29418	-9.134	1348.47	83.4697	56.2964	60.3903	35.3968	16.1755	14.2848	16.5175	0.108898	3.32037	3.42927	14.095
07WV034	1	Yearling	Female	Ruby Ranges	YT	2006-2007	NORTHWESTERN FORESTED MOUNTAINS	-138	61.2	0.078	6.38058	-24.5473	7.79067	5.02591	33.0492	1.82631	-9.51767	1890	838679	140.734	54	58	7.36112	3.50772	38.5361	2.29418	-9.134	1348.47	83.4697	56.2964	60.3903	35.3968	16.1755	14.2848	16.5175	0.108898	3.32037	3.42927	14.095
07WV035	Unknown	Unknown	Male	Ruby Ranges	YT	2006-2007	NORTHWESTERN FORESTED MOUNTAINS	-138	61.2	0.092	7.34308	-21.2878	7.79067	5.02591	33.0492	1.82631	-9.51767	1890	838679	140.734	54	58	7.36112	3.50772	38.5361	2.29418	-9.134	1348.47	83.4697	56.2964	60.3903	35.3968	16.1755	14.2848	16.5175	0.108898	3.32037	3.42927	14.095
07WV036	7	Adult	Male	Ruby Ranges	YT	2006-2007	NORTHWESTERN FORESTED MOUNTAINS	-138	61.2	0.096	6.70607	-24.05	7.79067	5.02591	33.0492	1.82631	-9.51767	1890	838679	140.734	54	58	7.36112	3.50772	38.5361	2.29418	-9.134	1348.47	83.4697	56.2964	60.3903	35.3968	16.1755	14.2848	16.5175	0.108898	3.32037	3.42927	14.095
07WV044	1	Yearling	Female	Ruby Ranges	YT	2006-2007	NORTHWESTERN FORESTED MOUNTAINS	-138	61.2	0.113	7.00974	-25.0789	7.79067	5.02591	33.0492	1.82631	-9.51767	1890	838679	140.734	54	58	7.36112	3.50772	38.5361	2.29418	-9.134	1348.47	83.4697	56.2964	60.3903	35.3968	16.1755	14.2848	16.5175	0.108898	3.32037	3.42927	14.095
07WV060	2	Adult	Male	Yukon Southern Lakes	YT	2006-2007	NORTHWESTERN FORESTED MOUNTAINS	-135	60.7	0.117	6.96047	-23.3444	11.1913	2.24835	23.0538	4.82528	-5.5691	640	884516	60.4101	67	69	9.08795	3.40459	34.66	3.69715	-7.57021	1128.1	75.1893	55.1571	59.3838	55.6796	12.7383	9.82233	15.377	0.0197962	4.37732	4.39712	1.80563
07WV070	1	Yearling	Male	Ruby Ranges	YT	2006-2007	NORTHWESTERN FORESTED MOUNTAINS	-138	61.2	0.069	5.66896	-24.021	7.79067	5.02591	33.0492	1.82631	-9.51767	1890	838679	140.734	54	58	7.36112	3.50772	38.5361	2.29418	-9.134	1348.47	83.4697	56.2964	60.3903	35.3968	16.1755	14.2848	16.5175	0.108898	3.32037	3.42927	14.095
08WV002	4	Adult	Female	Yukon Southern Lakes	YT	2007-2008	NORTHWESTERN FORESTED MOUNTAINS	-135	60.7	0.277	8.2463	-22.7326	11.1913	2.24835	24.7292	4.72621	-5.59039	640	884516	60.4101	67	69	9.08795	3.40459	37.4765	3.60578	-7.56742	1128.1	75.1893	55.1571	59.3838	55.6796	12.7383	9.82233	15.377	0.0197962	4.37732	4.39712	1.80563
08WV026	5	Adult	Female	Ruby Ranges	YT	2007-2008	NORTHWESTERN FORESTED MOUNTAINS	-138	61.2	0.134	6.59224	-24.921	7.79067	5.02591	36.1255	1.73298	-9.57794	1890	838679	140.734	54	58	7.36112	3.50772	42.1809	2.10672	-9.17911	1348.47	83.4697	56.2964	60.3903	35.3968	16.1755	14.2848	16.5175	0.108898	3.32037	3.42927	14.095
08WV028	3	Adult	Male	Ruby Ranges	YT	2007-2008	NORTHWESTERN FORESTED MOUNTAINS	-138	61.2	0.097	7.05613	-24.959	7.79067	5.02591	36.1255	1.73298	-9.57794	1890	838679	140.734	54	58	7.36112	3.50772	42.1809	2.10672	-9.17911	1348.47	83.4697	56.2964	60.3903	35.3968	16.1755	14.2848	16.5175	0.108898	3.32037	3.42927	14.095
08WV042	1	Yearling	Female	Ruby Ranges	YT	2007-2008	NORTHWESTERN FORESTED MOUNTAINS	-138	61.2	0.113	6.5269	-23.0387	7.79067	5.02591	36.1255	1.73298	-9.57794	1890	838679	140.734	54	58	7.36112	3.50772	42.1809	2.10672	-9.17911	1348.47	83.4697	56.2964	60.3903	35.3968	16.1755	14.2848	16.5175	0.108898	3.32037	3.42927	14.095
08WV056	4	Adult	Male	Yukon-Stikine Highlands	YT	2007-2008	NORTHWESTERN FORESTED MOUNTAINS	-135.8	60.1	0.262	7.12956	-23.3931	7.22185	3.74762	50.7535	3.60934	-6.42279	1351	954448	81.392	52	54	7.05735	3.56569	60.5267	3.71477	-6.49743	1094.5	68.4982	55.1892	58.99	40.0176	13.1203	6.56234	23.0219	0.0834038	4.70765	4.79105	12.3014
08WV060	7	Adult	Male	Ruby Ranges	YT	2007-2008	NORTHWESTERN FORESTED MOUNTAINS	-138	61.2	0.132	6.01591	-24.2131	7.79067	5.02591	36.1255	1.73298	-9.57794	1890	838679	140.734	54	58	7.36112	3.50772	42.1809	2.10672	-9.17911	1348.47	83.4697	56.2964	60.3903	35.3968	16.1755	14.2848	16.5175	0.108898	3.32037	3.42927	14.095
08WV069	2	Adult	Male	Ruby Ranges	YT	2007-2008	NORTHWESTERN FORESTED MOUNTAINS	-138	61.2	0.135	6.71392	-23.1032	7.79067	5.02591	36.1255	1.73298	-9.57794	1890	838679	140.734	54	58	7.36112	3.50772	42.1809	2.10672	-9.17911	1348.47	83.4697	56.2964	60.3903	35.3968	16.1755	14.2848	16.5175	0.108898	3.32037	3.42927	14.095
08WV070	2	Adult	Male	Ruby Ranges	YT	2007-2008	NORTHWESTERN FORESTED MOUNTAINS	-138	61.2	0.242	6.70142	-23.4769	7.79067	5.02591	36.1255	1.73298	-9.57794	1890	838679	140.734	54	58	7.36112	3.50772	42.1809	2.10672	-9.17911	1348.47	83.4697	56.2964	60.3903	35.3968	16.1755	14.2848	16.5175	0.108898	3.32037	3.42927	14.095
08WV084	10	Adult	Male	Yukon Southern Lakes	YT	2007-2008	NORTHWESTERN FORESTED MOUNTAINS	-135	60.7	0.255	6.69782	-24.7824	11.1913	2.24835	24.7292	4.72621	-5.59039	640	884516	60.4101	67	69	9.08795	3.40459	37.4765	3.60578	-7.56742	1128.1	75.1893	55.1571	59.3838	55.6796	12.7383	9.82233	15.377	0.0197962	4.37732	4.39712	1.80563
08WV089	4	Adult	Male	Ruby Ranges	YT	2007-2008	NORTHWESTERN FORESTED MOUNTAINS	-138	61.2	1.116	9.32488	-21.8483	7.79067	5.02591	36.1255	1.73298	-9.57794	1890	838679	140.734	54	58	7.36112	3.50772	42.1809	2.10672	-9.17911	1348.47	83.4697	56.2964	60.3903	35.3968	16.1755	14.2848	16.5175	0.108898	3.32037	3.42927	14.095
08WV093	2	Adult	Male	Ruby Ranges	YT	2007-2008	NORTHWESTERN FORESTED MOUNTAINS	-138	61.2	0.113	5.88582	-24.4446	7.79067	5.02591	36.1255	1.73298	-9.57794	1890	838679	140.734	54	58	7.36112	3.50772	42.1809	2.10672	-9.17911	1348.47	83.4697	56.2964	60.3903	35.3968	16.1755	14.2848	16.5175	0.108898	3.32037	3.42927	14.095
08WV094	5	Adult	Female	Ruby Ranges	YT	2007-2008	NORTHWESTERN FORESTED MOUNTAINS	-138	61.2	0.691	6.18828	-24.6184	7.79067	5.02591	36.1255	1.73298	-9.57794	1890	838679	140.734	54	58	7.36112	3.50772	42.1809	2.10672	-9.17911	1348.47	83.4697	56.2964	60.3903	35.3968	16.1755	14.2848	16.5175	0.108898	3.32037	3.42927	14.095
08WV096	4	Adult	Female	Ruby Ranges	YT	2007-2008	NORTHWESTERN FORESTED MOUNTAINS	-138	61.2	0.065	4.49867	-24.8738	7.79067	5.02591	36.1255	1.73298	-9.57794	1890	838679	140.734	54	58	7.36112	3.50772	42.1809	2.10672	-9.17911	1348.47	83.4697	56.2964	60.3903	35.3968	16.1755	14.2848	16.5175	0.108898	3.32037	3.42927	14.095
08WV097	1	Yearling	Female	Ruby Ranges	YT	2007-2008	NORTHWESTERN FORESTED MOUNTAINS	-138	61.2	0.084	6.56192	-24.4308	7.79067	5.02591	36.1255	1.73298	-9.57794	1890	838679	140.734	54	58	7.36112	3.50772	42.1809	2.10672	-9.17911	1348.47	83.4697	56.2964	60.3903	35.3968	16.1755	14.2848	16.5175	0.108898	3.32037	3.42927	14.095
08WV098	5	Adult	Female	Ruby Ranges	YT	2007-2008	NORTHWESTERN FORESTED MOUNTAINS	-138	61.2	0.91	8.51383	-23.326	7.79067	5.02591	36.1255	1.73298	-9.57794	1890	838679	140.734	54	58	7.36112	3.50772	42.1809	2.10672	-9.17911	1348.47	83.4697	56.2964	60.3903	35.3968	16.1755	14.2848	16.5175	0.108898	3.32037	3.42927	14.095
08WV099	2	Adult	Female	Ruby Ranges	YT	2007-2008	NORTHWESTERN FORESTED MOUNTAINS	-138	61.2	0.064	5.48576	-24.4185	7.79067	5.02591	36.1255	1.73298	-9.57794	1890	838679	140.734	54	58	7.36112	3.50772	42.1809	2.10672	-9.17911	1348.47	83.4697	56.2964	60.3903	35.3968	16.1755	14.2848	16.5175	0.108898	3.32037	3.42927	14.095
08WV102	10	Adult	Female	Ruby Ranges	YT	2007-2008	NORTHWESTERN FORESTED MOUNTAINS	-138	61.2	0.094	5.27484	-24.236	7.79067	5.02591	36.1255	1.73298	-9.57794	1890	838679	140.734	54	58	7.36112	3.50772	42.1809	2.10672	-9.17911	1348.47	83.4697	56.2964	60.3903	35.3968	16.1755	14.2848	16.5175	0.108898	3.32037	3.42927	14.095
08WV104	3	Adult	Male	Ruby Ranges	YT	2007-2008	NORTHWESTERN FORESTED MOUNTAINS	-138	61.2	0.101	6.28885	-24.7324	7.79067	5.02591	36.1255	1.73298	-9.57794	1890	838679	140.734	54	58	7.36112	3.50772	42.1809	2.10672	-9.17911	1348.47	83.4697	56.2964	60.3903	35.3968	16.1755	14.2848	16.5175	0.108898	3.32037	3.42927	14.095
08WV105	3	Adult	Male	Ruby Ranges	YT	2007-2008	NORTHWESTERN FORESTED MOUNTAINS	-138	61.2	0.162	6.62751	-23.4691	7.79067	5.02591	36.1255	1.73298	-9.57794	1890	838679	140.734	54	58	7.36112	3.50772	42.1809	2.10672	-9.17911	1348.47	83.4697	56.2964	60.3903	35.3968	16.1755	14.2848	16.5175	0.108898	3.32037	3.42927	14.095
09WV018	1	Yearling	Female	Yukon Southern Lakes	YT	2008-2009	NORTHWESTERN FORESTED MOUNTAINS	-135	60.7	0.265	5.89136	-25.9398	11.1913	2.24835	25.7238	4.22199	-6.28459	640	884516	60.4101	67	69	9.08795	3.40459	39.2485	3.14898	-8.26554	1128.1	75.1893	55.1571	59.3838	55.6796	12.7383	9.82233	15.377	0.0197962	4.37732	4.39712	1.80563
09WV020	3	Adult	Male	Ruby Ranges	YT	2008-2009	NORTHWESTERN FORESTED MOUNTAINS	-138	61.2	0.212	7.32959	-23.2682	7.79067	5.02591	36.6417	1.21527	-10.1308	1890	838679	140.734	54	58	7.36112	3.50772	43.0656	1.64037	-9.76702	1348.47	83.4697	56.2964	60.3903	35.3968	16.1755	14.2848	16.5175	0.108898	3.32037	3.42927	14.095
09WV027	1	Yearling	Male	Ruby Ranges	YT	2008-2009	NORTHWESTERN FORESTED MOUNTAINS	-138	61.2	0.338	7.98695	-22.1327	7.79067	5.02591	36.6417	1.21527	-10.1308	1890	838679	140.734	54	58	7.36112	3.50772	43.0656	1.64037	-9.76702	1348.47	83.4697	56.2964	60.3903	35.3968	16.1755	14.2848	16.5175	0.108898	3.32037	3.42927	14.095
09WV035	3	Adult	Female	Yukon Southern Lakes	YT	2008-2009	NORTHWESTERN FORESTED MOUNTAINS	-135	60.7	0.25	6.11952	-23.9351	11.1913	2.24835	25.7238	4.22199	-6.28459	640	884516	60.4101	67	69	9.08795	3.40459	39.2485	3.14898	-8.26554	1128.1	75.1893	55.1571	59.3838	55.6796	12.7383	9.82233	15.377	0.0197962	4.37732	4.39712	1.80563
09WV036	1	Yearling	Male	Yukon Southern Lakes	YT	2008-2009	NORTHWESTERN FORESTED MOUNTAINS	-135	60.7	0.349	6.05969	-23.4292	11.1913	2.24835	25.7238	4.22199	-6.28459	640	884516	60.4101	67	69	9.08795	3.40459	39.2485	3.14898	-8.26554	1128.1	75.1893	55.1571	59.3838	55.6796	12.7383	9.82233	15.377	0.0197962	4.37732	4.39712	1.80563
09WV038	4	Adult	Female	Yukon Southern Lakes	YT	2008-2009	NORTHWESTERN FORESTED MOUNTAINS	-135	60.7	0.137	5.49765	-25.1387	11.1913	2.24835	25.7238	4.22199	-6.28459	640	884516	60.4101	67	69	9.08795	3.40459	39.2485	3.14898	-8.26554	1128.1	75.1893	55.1571	59.3838	55.6796	12.7383	9.82233	15.377	0.0197962	4.37732	4.39712	1.80563
09WV039	2	Adult	Male	Yukon Southern Lakes	YT	2008-2009	NORTHWESTERN FORESTED MOUNTAINS	-135	60.7	0.235	5.57949	-24.9083	11.1913	2.24835	25.7238	4.22199	-6.28459	640	884516	60.4101	67	69	9.08795	3.40459	39.2485	3.14898	-8.26554	1128.1	75.1893	55.1571	59.3838	55.6796	12.7383	9.82233	15.377	0.0197962	4.37732	4.39712	1.80563
09WV043	5	Adult	Male	Yukon Southern Lakes	YT	2008-2009	NORTHWESTERN FORESTED MOUNTAINS	-135	60.7	0.558	5.91949	-24.9953	11.1913	2.24835	25.7238	4.22199	-6.28459	640	884516	60.4101	67	69	9.08795	3.40459	39.2485	3.14898	-8.26554	1128.1	75.1893	55.1571	59.3838	55.6796	12.7383	9.82233	15.377	0.0197962	4.37732	4.39712	1.80563
09WV050	2	Adult	Male	Yukon Southern Lakes	YT	2008-2009	NORTHWESTERN FORESTED MOUNTAINS	-135	60.7	0.126	6.49779	-24.5651	11.1913	2.24835	25.7238	4.22199	-6.28459	640	884516	60.4101	67	69	9.08795	3.40459	39.2485	3.14898	-8.26554	1128.1	75.1893	55.1571	59.3838	55.6796	12.7383	9.82233	15.377	0.0197962	4.37732	4.39712	1.80563
09WV054	3	Adult	Male	Yukon Southern Lakes	YT	2008-2009	NORTHWESTERN FORESTED MOUNTAINS	-135	60.7	0.343	8.2723	-23.7407	11.1913	2.24835	25.7238	4.22199	-6.28459	640	884516	60.4101	67	69	9.08795	3.40459	39.2485	3.14898	-8.26554	1128.1	75.1893	55.1571	59.3838	55.6796	12.7383	9.82233	15.377	0.0197962	4.37732	4.39712	1.80563
09WV060	2	Adult	Male	Yukon Southern Lakes	YT	2008-2009	NORTHWESTERN FORESTED MOUNTAINS	-135	60.7	0.284	6.00893	-24.0849	11.1913	2.24835	25.7238	4.22199	-6.28459	640	884516	60.4101	67	69	9.08795	3.40459	39.2485	3.14898	-8.26554	1128.1	75.1893	55.1571	59.3838	55.6796	12.7383	9.82233	15.377	0.0197962	4.37732	4.39712	1.80563
09WV061	1	Yearling	Female	Yukon Southern Lakes	YT	2008-2009	NORTHWESTERN FORESTED MOUNTAINS	-135	60.7	0.312	6.72234	-24.018	11.1913	2.24835	25.7238	4.22199	-6.28459	640	884516	60.4101	67	69	9.08795	3.40459	39.2485	3.14898	-8.26554	1128.1	75.1893	55.1571	59.3838	55.6796	12.7383	9.82233	15.377	0.0197962	4.37732	4.39712	1.80563
09WV065	2	Adult	Male	Yukon Southern Lakes	YT	2008-2009	NORTHWESTERN FORESTED MOUNTAINS	-135	60.7	0.114	6.1554	-24.9105	11.1913	2.24835	25.7238	4.22199	-6.28459	640	884516	60.4101	67	69	9.08795	3.40459	39.2485	3.14898	-8.26554	1128.1	75.1893	55.1571	59.3838	55.6796	12.7383	9.82233	15.377	0.0197962	4.37732	4.39712	1.80563
10WV015	1	Yearling	Female	Ruby Ranges	YT	2009-2010	NORTHWESTERN FORESTED MOUNTAINS	-138	61.2	0.09	5.92225	-24.9622	7.79067	5.02591	31.8942	2.25687	-9.05592	1890	838679	140.734	54	58	7.36112	3.50772	37.6721	2.70807	-8.73621	1348.47	83.4697	56.2964	60.3903	35.3968	16.1755	14.2848	16.5175	0.108898	3.32037	3.42927	14.095
10WV023	1	Yearling	Female	Yukon Southern Lakes	YT	2009-2010	NORTHWESTERN FORESTED MOUNTAINS	-135	60.7	0.48	6.49523	-24.129	11.1913	2.24835	23.7326	5.22484	-5.2569	640	884516	60.4101	67	69	9.08795	3.40459	35.2974	4.19824	-7.28703	1128.1	75.1893	55.1571	59.3838	55.6796	12.7383	9.82233	15.377	0.0197962	4.37732	4.39712	1.80563
10WV028	1	Yearling	Male	Ruby Ranges	YT	2009-2010	NORTHWESTERN FORESTED MOUNTAINS	-138	61.2	0.284	5.66618	-24.0267	7.79067	5.02591	31.8942	2.25687	-9.05592	1890	838679	140.734	54	58	7.36112	3.50772	37.6721	2.70807	-8.73621	1348.47	83.4697	56.2964	60.3903	35.3968	16.1755	14.2848	16.5175	0.108898	3.32037	3.42927	14.095
10WV029	3	Adult	Male	Ruby Ranges	YT	2009-2010	NORTHWESTERN FORESTED MOUNTAINS	-138	61.2	0.118	6.96244	-23.6189	7.79067	5.02591	31.8942	2.25687	-9.05592	1890	838679	140.734	54	58	7.36112	3.50772	37.6721	2.70807	-8.73621	1348.47	83.4697	56.2964	60.3903	35.3968	16.1755	14.2848	16.5175	0.108898	3.32037	3.42927	14.095
10WV030	1	Yearling	Male	Ruby Ranges	YT	2009-2010	NORTHWESTERN FORESTED MOUNTAINS	-138	61.2	0.316	6.59384	-25.1246	7.79067	5.02591	31.8942	2.25687	-9.05592	1890	838679	140.734	54	58	7.36112	3.50772	37.6721	2.70807	-8.73621	1348.47	83.4697	56.2964	60.3903	35.3968	16.1755	14.2848	16.5175	0.108898	3.32037	3.42927	14.095
10WV037	1	Yearling	Female	Ruby Ranges	YT	2009-2010	NORTHWESTERN FORESTED MOUNTAINS	-138	61.2	0.617	7.11292	-23.6354	7.79067	5.02591	31.8942	2.25687	-9.05592	1890	838679	140.734	54	58	7.36112	3.50772	37.6721	2.70807	-8.73621	1348.47	83.4697	56.2964	60.3903	35.3968	16.1755	14.2848	16.5175	0.108898	3.32037	3.42927	14.095
10WV041	5	Adult	Male	Ruby Ranges	YT	2009-2010	NORTHWESTERN FORESTED MOUNTAINS	-138	61.2	0.214	6.31657	-22.8902	7.79067	5.02591	31.8942	2.25687	-9.05592	1890	838679	140.734	54	58	7.36112	3.50772	37.6721	2.70807	-8.73621	1348.47	83.4697	56.2964	60.3903	35.3968	16.1755	14.2848	16.5175	0.108898	3.32037	3.42927	14.095
10WV042	5	Adult	Male	Ruby Ranges	YT	2009-2010	NORTHWESTERN FORESTED MOUNTAINS	-138	61.2	0.214	5.47587	-24.5095	7.79067	5.02591	31.8942	2.25687	-9.05592	1890	838679	140.734	54	58	7.36112	3.50772	37.6721	2.70807	-8.73621	1348.47	83.4697	56.2964	60.3903	35.3968	16.1755	14.2848	16.5175	0.108898	3.32037	3.42927	14.095
10WV046	1	Yearling	Female	Yukon Southern Lakes	YT	2009-2010	NORTHWESTERN FORESTED MOUNTAINS	-135	60.7	0.154	5.71946	-24.022	11.1913	2.24835	23.7326	5.22484	-5.2569	640	884516	60.4101	67	69	9.08795	3.40459	35.2974	4.19824	-7.28703	1128.1	75.1893	55.1571	59.3838	55.6796	12.7383	9.82233	15.377	0.0197962	4.37732	4.39712	1.80563
10WV049	1	Yearling	Male	Yukon-Stikine Highlands	YT	2009-2010	NORTHWESTERN FORESTED MOUNTAINS	-135.8	60.1	0.138	6.02603	-23.2526	7.22185	3.74762	50.7103	4.31694	-6.21501	1351	954448	81.392	52	54	7.05735	3.56569	58.2547	4.34085	-6.23828	1094.5	68.4982	55.1892	58.99	40.0176	13.1203	6.56234	23.0219	0.0834038	4.70765	4.79105	12.3014
10WV053	1	Yearling	Female	Ruby Ranges	YT	2009-2010	NORTHWESTERN FORESTED MOUNTAINS	-138	61.2	0.644	5.93101	-23.4862	7.79067	5.02591	31.8942	2.25687	-9.05592	1890	838679	140.734	54	58	7.36112	3.50772	37.6721	2.70807	-8.73621	1348.47	83.4697	56.2964	60.3903	35.3968	16.1755	14.2848	16.5175	0.108898	3.32037	3.42927	14.095
10WV055	1	Yearling	Male	Ruby Ranges	YT	2009-2010	NORTHWESTERN FORESTED MOUNTAINS	-138	61.2	0.907	6.25617	-24.9758	7.79067	5.02591	31.8942	2.25687	-9.05592	1890	838679	140.734	54	58	7.36112	3.50772	37.6721	2.70807	-8.73621	1348.47	83.4697	56.2964	60.3903	35.3968	16.1755	14.2848	16.5175	0.108898	3.32037	3.42927	14.095
10WV057	2	Adult	Male	Ruby Ranges	YT	2009-2010	NORTHWESTERN FORESTED MOUNTAINS	-138	61.2	0.086	6.09263	-24.0838	7.79067	5.02591	31.8942	2.25687	-9.05592	1890	838679	140.734	54	58	7.36112	3.50772	37.6721	2.70807	-8.73621	1348.47	83.4697	56.2964	60.3903	35.3968	16.1755	14.2848	16.5175	0.108898	3.32037	3.42927	14.095
10WV058	3	Adult	Female	Ruby Ranges	YT	2009-2010	NORTHWESTERN FORESTED MOUNTAINS	-138	61.2	0.048	5.50833	-24.6424	7.79067	5.02591	31.8942	2.25687	-9.05592	1890	838679	140.734	54	58	7.36112	3.50772	37.6721	2.70807	-8.73621	1348.47	83.4697	56.2964	60.3903	35.3968	16.1755	14.2848	16.5175	0.108898	3.32037	3.42927	14.095
10WV071	6	Adult	Female	Ruby Ranges	YT	2009-2010	NORTHWESTERN FORESTED MOUNTAINS	-138	61.2	0.059	5.80628	-25.0383	7.79067	5.02591	31.8942	2.25687	-9.05592	1890	838679	140.734	54	58	7.36112	3.50772	37.6721	2.70807	-8.73621	1348.47	83.4697	56.2964	60.3903	35.3968	16.1755	14.2848	16.5175	0.108898	3.32037	3.42927	14.095
10WV075	2	Adult	Female	Yukon Southern Lakes	YT	2009-2010	NORTHWESTERN FORESTED MOUNTAINS	-135	60.7	0.052	5.99797	-25.6866	11.1913	2.24835	23.7326	5.22484	-5.2569	640	884516	60.4101	67	69	9.08795	3.40459	35.2974	4.19824	-7.28703	1128.1	75.1893	55.1571	59.3838	55.6796	12.7383	9.82233	15.377	0.0197962	4.37732	4.39712	1.80563
10WV076	1	Yearling	Male	Yukon Southern Lakes	YT	2009-2010	NORTHWESTERN FORESTED MOUNTAINS	-135	60.7	0.145	6.46232	-23.8839	11.1913	2.24835	23.7326	5.22484	-5.2569	640	884516	60.4101	67	69	9.08795	3.40459	35.2974	4.19824	-7.28703	1128.1	75.1893	55.1571	59.3838	55.6796	12.7383	9.82233	15.377	0.0197962	4.37732	4.39712	1.80563
10WV077	3	Adult	Female	Ruby Ranges	YT	2009-2010	NORTHWESTERN FORESTED MOUNTAINS	-138	61.2	0.042	5.30752	-25.2875	7.79067	5.02591	31.8942	2.25687	-9.05592	1890	838679	140.734	54	58	7.36112	3.50772	37.6721	2.70807	-8.73621	1348.47	83.4697	56.2964	60.3903	35.3968	16.1755	14.2848	16.5175	0.108898	3.32037	3.42927	14.095
10WV078	8	Adult	Female	Yukon Southern Lakes	YT	2009-2010	NORTHWESTERN FORESTED MOUNTAINS	-135	60.7	0.155	6.50967	-22.9782	11.1913	2.24835	23.7326	5.22484	-5.2569	640	884516	60.4101	67	69	9.08795	3.40459	35.2974	4.19824	-7.28703	1128.1	75.1893	55.1571	59.3838	55.6796	12.7383	9.82233	15.377	0.0197962	4.37732	4.39712	1.80563
10WV081	7	Adult	Female	Ruby Ranges	YT	2009-2010	NORTHWESTERN FORESTED MOUNTAINS	-138	61.2	0.36	5.59766	-24.7151	7.79067	5.02591	31.8942	2.25687	-9.05592	1890	838679	140.734	54	58	7.36112	3.50772	37.6721	2.70807	-8.73621	1348.47	83.4697	56.2964	60.3903	35.3968	16.1755	14.2848	16.5175	0.108898	3.32037	3.42927	14.095
10WV083	3	Adult	Female	Yukon-Stikine Highlands	YT	2009-2010	NORTHWESTERN FORESTED MOUNTAINS	-135.8	60.1	0.169	6.03395	-23.8778	7.22185	3.74762	50.7103	4.31694	-6.21501	1351	954448	81.392	52	54	7.05735	3.56569	58.2547	4.34085	-6.23828	1094.5	68.4982	55.1892	58.99	40.0176	13.1203	6.56234	23.0219	0.0834038	4.70765	4.79105	12.3014
10WV087	1	Yearling	Female	Ruby Ranges	YT	2009-2010	NORTHWESTERN FORESTED MOUNTAINS	-138	61.2	0.221	6.44233	-22.7023	7.79067	5.02591	31.8942	2.25687	-9.05592	1890	838679	140.734	54	58	7.36112	3.50772	37.6721	2.70807	-8.73621	1348.47	83.4697	56.2964	60.3903	35.3968	16.1755	14.2848	16.5175	0.108898	3.32037	3.42927	14.095
10WV095	4	Adult	Male	Yukon Southern Lakes	YT	2009-2010	NORTHWESTERN FORESTED MOUNTAINS	-135	60.7	0.321	6.39496	-23.0699	11.1913	2.24835	23.7326	5.22484	-5.2569	640	884516	60.4101	67	69	9.08795	3.40459	35.2974	4.19824	-7.28703	1128.1	75.1893	55.1571	59.3838	55.6796	12.7383	9.82233	15.377	0.0197962	4.37732	4.39712	1.80563
11WV027	5	Adult	Male	Yukon Southern Lakes	YT	2010-2011	NORTHWESTERN FORESTED MOUNTAINS	-135	60.7	0.118	5.83532	-23.8819	11.1913	2.24835	23.2619	5.15896	-5.16663	640	884516	60.4101	67	69	9.08795	3.40459	33.4454	4.13611	-7.17297	1128.1	75.1893	55.1571	59.3838	55.6796	12.7383	9.82233	15.377	0.0197962	4.37732	4.39712	1.80563
11WV031	1	Yearling	Male	Ruby Ranges	YT	2010-2011	NORTHWESTERN FORESTED MOUNTAINS	-138	61.2	0.076	6.3756	-23.1094	7.79067	5.02591	32.1099	2.24263	-9.04707	1890	838679	140.734	54	58	7.36112	3.50772	37.7811	2.61859	-8.6631	1348.47	83.4697	56.2964	60.3903	35.3968	16.1755	14.2848	16.5175	0.108898	3.32037	3.42927	14.095
11WV033	3	Adult	Female	Ruby Ranges	YT	2010-2011	NORTHWESTERN FORESTED MOUNTAINS	-138	61.2	0.174	6.28637	-23.8986	7.79067	5.02591	32.1099	2.24263	-9.04707	1890	838679	140.734	54	58	7.36112	3.50772	37.7811	2.61859	-8.6631	1348.47	83.4697	56.2964	60.3903	35.3968	16.1755	14.2848	16.5175	0.108898	3.32037	3.42927	14.095
11WV034	4	Adult	Male	Ruby Ranges	YT	2010-2011	NORTHWESTERN FORESTED MOUNTAINS	-138	61.2	0.132	6.55918	-23.1759	7.79067	5.02591	32.1099	2.24263	-9.04707	1890	838679	140.734	54	58	7.36112	3.50772	37.7811	2.61859	-8.6631	1348.47	83.4697	56.2964	60.3903	35.3968	16.1755	14.2848	16.5175	0.108898	3.32037	3.42927	14.095
11WV036	4	Adult	Male	Yukon Southern Lakes	YT	2010-2011	NORTHWESTERN FORESTED MOUNTAINS	-135	60.7	0.589	6.77208	-23.0738	11.1913	2.24835	23.2619	5.15896	-5.16663	640	884516	60.4101	67	69	9.08795	3.40459	33.4454	4.13611	-7.17297	1128.1	75.1893	55.1571	59.3838	55.6796	12.7383	9.82233	15.377	0.0197962	4.37732	4.39712	1.80563
11WV037	1	Yearling	Male	Yukon Southern Lakes	YT	2010-2011	NORTHWESTERN FORESTED MOUNTAINS	-135	60.7	0.078	5.1976	-25.0333	11.1913	2.24835	23.2619	5.15896	-5.16663	640	884516	60.4101	67	69	9.08795	3.40459	33.4454	4.13611	-7.17297	1128.1	75.1893	55.1571	59.3838	55.6796	12.7383	9.82233	15.377	0.0197962	4.37732	4.39712	1.80563
11WV047	5	Adult	Male	Ruby Ranges	YT	2010-2011	NORTHWESTERN FORESTED MOUNTAINS	-138	61.2	0.124	5.28772	-24.0774	7.79067	5.02591	32.1099	2.24263	-9.04707	1890	838679	140.734	54	58	7.36112	3.50772	37.7811	2.61859	-8.6631	1348.47	83.4697	56.2964	60.3903	35.3968	16.1755	14.2848	16.5175	0.108898	3.32037	3.42927	14.095
11WV054	1	Yearling	Male	Ruby Ranges	YT	2010-2011	NORTHWESTERN FORESTED MOUNTAINS	-138	61.2	0.062	6.59978	-23.5376	7.79067	5.02591	32.1099	2.24263	-9.04707	1890	838679	140.734	54	58	7.36112	3.50772	37.7811	2.61859	-8.6631	1348.47	83.4697	56.2964	60.3903	35.3968	16.1755	14.2848	16.5175	0.108898	3.32037	3.42927	14.095
11WV055	2	Adult	Female	Yukon Southern Lakes	YT	2010-2011	NORTHWESTERN FORESTED MOUNTAINS	-135	60.7	0.055	5.61152	-23.6951	11.1913	2.24835	23.2619	5.15896	-5.16663	640	884516	60.4101	67	69	9.08795	3.40459	33.4454	4.13611	-7.17297	1128.1	75.1893	55.1571	59.3838	55.6796	12.7383	9.82233	15.377	0.0197962	4.37732	4.39712	1.80563
11WV069	6	Adult	Female	Yukon Southern Lakes	YT	2010-2011	NORTHWESTERN FORESTED MOUNTAINS	-135	60.7	0.074	6.12942	-26.1119	11.1913	2.24835	23.2619	5.15896	-5.16663	640	884516	60.4101	67	69	9.08795	3.40459	33.4454	4.13611	-7.17297	1128.1	75.1893	55.1571	59.3838	55.6796	12.7383	9.82233	15.377	0.0197962	4.37732	4.39712	1.80563
11WV071	5	Adult	Male	Yukon Southern Lakes	YT	2010-2011	NORTHWESTERN FORESTED MOUNTAINS	-135	60.7	0.038	5.18293	-23.7345	11.1913	2.24835	23.2619	5.15896	-5.16663	640	884516	60.4101	67	69	9.08795	3.40459	33.4454	4.13611	-7.17297	1128.1	75.1893	55.1571	59.3838	55.6796	12.7383	9.82233	15.377	0.0197962	4.37732	4.39712	1.80563
12WV004	3	Adult	Male	Ruby Ranges	YT	2011-2012	NORTHWESTERN FORESTED MOUNTAINS	-138	61.2	1.061	10.6982	-21.5491	7.79067	5.02591	35.1939	1.37308	-10.0713	1890	838679	140.734	54	58	7.36112	3.50772	40.731	1.74772	-9.61198	1348.47	83.4697	56.2964	60.3903	35.3968	16.1755	14.2848	16.5175	0.108898	3.32037	3.42927	14.095
12WV006	5	Adult	Male	Yukon-Stikine Highlands	YT	2011-2012	NORTHWESTERN FORESTED MOUNTAINS	-135.8	60.1	0.317	6.09575	-23.8352	7.22185	3.74762	50.9941	3.4227	-6.82772	1351	954448	81.392	52	54	7.05735	3.56569	58.419	3.51742	-6.90655	1094.5	68.4982	55.1892	58.99	40.0176	13.1203	6.56234	23.0219	0.0834038	4.70765	4.79105	12.3014
12WV018	2	Adult	Male	Ruby Ranges	YT	2011-2012	NORTHWESTERN FORESTED MOUNTAINS	-138	61.2	0.118	7.48608	-23.3348	7.79067	5.02591	35.1939	1.37308	-10.0713	1890	838679	140.734	54	58	7.36112	3.50772	40.731	1.74772	-9.61198	1348.47	83.4697	56.2964	60.3903	35.3968	16.1755	14.2848	16.5175	0.108898	3.32037	3.42927	14.095
12WV025	2	Adult	Female	Yukon Southern Lakes	YT	2011-2012	NORTHWESTERN FORESTED MOUNTAINS	-135	60.7	0.181	6.87578	-23.7928	11.1913	2.24835	25.1579	4.38213	-6.00396	640	884516	60.4101	67	69	9.08795	3.40459	37.3158	3.33769	-8.01135	1128.1	75.1893	55.1571	59.3838	55.6796	12.7383	9.82233	15.377	0.0197962	4.37732	4.39712	1.80563
12WV033	9	Adult	Male	Yukon Southern Lakes	YT	2011-2012	NORTHWESTERN FORESTED MOUNTAINS	-135	60.7	0.309	7.39689	-24.0601	11.1913	2.24835	25.1579	4.38213	-6.00396	640	884516	60.4101	67	69	9.08795	3.40459	37.3158	3.33769	-8.01135	1128.1	75.1893	55.1571	59.3838	55.6796	12.7383	9.82233	15.377	0.0197962	4.37732	4.39712	1.80563
12WV034	2	Adult	Male	Yukon Southern Lakes	YT	2011-2012	NORTHWESTERN FORESTED MOUNTAINS	-135	60.7	0.248	6.27944	-23.9776	11.1913	2.24835	25.1579	4.38213	-6.00396	640	884516	60.4101	67	69	9.08795	3.40459	37.3158	3.33769	-8.01135	1128.1	75.1893	55.1571	59.3838	55.6796	12.7383	9.82233	15.377	0.0197962	4.37732	4.39712	1.80563
12WV040	6	Adult	Male	Yukon Southern Lakes	YT	2011-2012	NORTHWESTERN FORESTED MOUNTAINS	-135	60.7	0.103	6.43458	-24.3893	11.1913	2.24835	25.1579	4.38213	-6.00396	640	884516	60.4101	67	69	9.08795	3.40459	37.3158	3.33769	-8.01135	1128.1	75.1893	55.1571	59.3838	55.6796	12.7383	9.82233	15.377	0.0197962	4.37732	4.39712	1.80563
12WV042	5	Adult	Female	Yukon Southern Lakes	YT	2011-2012	NORTHWESTERN FORESTED MOUNTAINS	-135	60.7	0.291	7.8553	-24.231	11.1913	2.24835	25.1579	4.38213	-6.00396	640	884516	60.4101	67	69	9.08795	3.40459	37.3158	3.33769	-8.01135	1128.1	75.1893	55.1571	59.3838	55.6796	12.7383	9.82233	15.377	0.0197962	4.37732	4.39712	1.80563
12WV043	3	Adult	Male	Yukon Southern Lakes	YT	2011-2012	NORTHWESTERN FORESTED MOUNTAINS	-135	60.7	0.064	6.495	-23.9517	11.1913	2.24835	25.1579	4.38213	-6.00396	640	884516	60.4101	67	69	9.08795	3.40459	37.3158	3.33769	-8.01135	1128.1	75.1893	55.1571	59.3838	55.6796	12.7383	9.82233	15.377	0.0197962	4.37732	4.39712	1.80563
12WV055	1	Yearling	Female	Yukon-Stikine Highlands	YT	2011-2012	NORTHWESTERN FORESTED MOUNTAINS	-135.8	60.1	0.158	6.64074	-23.8986	7.22185	3.74762	50.9941	3.4227	-6.82772	1351	954448	81.392	52	54	7.05735	3.56569	58.419	3.51742	-6.90655	1094.5	68.4982	55.1892	58.99	40.0176	13.1203	6.56234	23.0219	0.0834038	4.70765	4.79105	12.3014
12WV059	1	Yearling	Female	Yukon-Stikine Highlands	YT	2011-2012	NORTHWESTERN FORESTED MOUNTAINS	-135.8	60.1	0.178	6.65757	-23.5323	7.22185	3.74762	50.9941	3.4227	-6.82772	1351	954448	81.392	52	54	7.05735	3.56569	58.419	3.51742	-6.90655	1094.5	68.4982	55.1892	58.99	40.0176	13.1203	6.56234	23.0219	0.0834038	4.70765	4.79105	12.3014
12WV066	2	Adult	Male	Ruby Ranges	YT	2011-2012	NORTHWESTERN FORESTED MOUNTAINS	-138	61.2	0.139	7.07213	-24.2578	7.79067	5.02591	35.1939	1.37308	-10.0713	1890	838679	140.734	54	58	7.36112	3.50772	40.731	1.74772	-9.61198	1348.47	83.4697	56.2964	60.3903	35.3968	16.1755	14.2848	16.5175	0.108898	3.32037	3.42927	14.095
12WV067	1	Yearling	Female	Yukon Southern Lakes	YT	2011-2012	NORTHWESTERN FORESTED MOUNTAINS	-135	60.7	0.044	5.80766	-24.6152	11.1913	2.24835	25.1579	4.38213	-6.00396	640	884516	60.4101	67	69	9.08795	3.40459	37.3158	3.33769	-8.01135	1128.1	75.1893	55.1571	59.3838	55.6796	12.7383	9.82233	15.377	0.0197962	4.37732	4.39712	1.80563
12WV069	3	Adult	Male	Yukon-Stikine Highlands	YT	2011-2012	NORTHWESTERN FORESTED MOUNTAINS	-135.8	60.1	1.055	8.91347	-22.3707	7.22185	3.74762	50.9941	3.4227	-6.82772	1351	954448	81.392	52	54	7.05735	3.56569	58.419	3.51742	-6.90655	1094.5	68.4982	55.1892	58.99	40.0176	13.1203	6.56234	23.0219	0.0834038	4.70765	4.79105	12.3014
12WV071	2	Adult	Male	Ruby Ranges	YT	2011-2012	NORTHWESTERN FORESTED MOUNTAINS	-138	61.2	0.08	5.6649	-24.0657	7.79067	5.02591	35.1939	1.37308	-10.0713	1890	838679	140.734	54	58	7.36112	3.50772	40.731	1.74772	-9.61198	1348.47	83.4697	56.2964	60.3903	35.3968	16.1755	14.2848	16.5175	0.108898	3.32037	3.42927	14.095
12WV073	3	Adult	Male	Ruby Ranges	YT	2011-2012	NORTHWESTERN FORESTED MOUNTAINS	-138	61.2	0.113	5.36198	-24.6662	7.79067	5.02591	35.1939	1.37308	-10.0713	1890	838679	140.734	54	58	7.36112	3.50772	40.731	1.74772	-9.61198	1348.47	83.4697	56.2964	60.3903	35.3968	16.1755	14.2848	16.5175	0.108898	3.32037	3.42927	14.095
12WV076	2	Adult	Male	Ruby Ranges	YT	2011-2012	NORTHWESTERN FORESTED MOUNTAINS	-138	61.2	0.063	6.52107	-24.5084	7.79067	5.02591	35.1939	1.37308	-10.0713	1890	838679	140.734	54	58	7.36112	3.50772	40.731	1.74772	-9.61198	1348.47	83.4697	56.2964	60.3903	35.3968	16.1755	14.2848	16.5175	0.108898	3.32037	3.42927	14.095
14WV005	1	Yearling	Female	Yukon-Stikine Highlands	YT	2013-2014	NORTHWESTERN FORESTED MOUNTAINS	-135.8	60.1	0.193	7.19832	-24.4044	7.22185	3.74762	41.5538	4.223	-6.33032	1351	954448	81.392	52	54	7.05735	3.56569	51.7105	4.26908	-6.36243	1094.5	68.4982	55.1892	58.99	40.0176	13.1203	6.56234	23.0219	0.0834038	4.70765	4.79105	12.3014
14WV007	5	Adult	Male	Yukon Southern Lakes	YT	2013-2014	NORTHWESTERN FORESTED MOUNTAINS	-135	60.7	0.27	7.30681	-23.3399	11.1913	2.24835	20.906	5.14803	-5.49095	640	884516	60.4101	67	69	9.08795	3.40459	30.8792	4.06764	-7.47026	1128.1	75.1893	55.1571	59.3838	55.6796	12.7383	9.82233	15.377	0.0197962	4.37732	4.39712	1.80563
14WV009	5	Adult	Male	Yukon Southern Lakes	YT	2013-2014	NORTHWESTERN FORESTED MOUNTAINS	-135	60.7	0.149	5.8432	-24.5485	11.1913	2.24835	20.906	5.14803	-5.49095	640	884516	60.4101	67	69	9.08795	3.40459	30.8792	4.06764	-7.47026	1128.1	75.1893	55.1571	59.3838	55.6796	12.7383	9.82233	15.377	0.0197962	4.37732	4.39712	1.80563
14WV013	7	Adult	Female	Yukon Southern Lakes	YT	2013-2014	NORTHWESTERN FORESTED MOUNTAINS	-135	60.7	0.119	6.46256	-24.5019	11.1913	2.24835	20.906	5.14803	-5.49095	640	884516	60.4101	67	69	9.08795	3.40459	30.8792	4.06764	-7.47026	1128.1	75.1893	55.1571	59.3838	55.6796	12.7383	9.82233	15.377	0.0197962	4.37732	4.39712	1.80563
14WV021	2	Adult	Female	Yukon Southern Lakes	YT	2013-2014	NORTHWESTERN FORESTED MOUNTAINS	-135	60.7	0.1	7.10817	-25.0377	11.1913	2.24835	20.906	5.14803	-5.49095	640	884516	60.4101	67	69	9.08795	3.40459	30.8792	4.06764	-7.47026	1128.1	75.1893	55.1571	59.3838	55.6796	12.7383	9.82233	15.377	0.0197962	4.37732	4.39712	1.80563
14WV039	1	Yearling	Female	Ruby Ranges	YT	2013-2014	NORTHWESTERN FORESTED MOUNTAINS	-138	61.2	0.61	8.2723	-23.5061	7.79067	5.02591	31.9015	2.22087	-9.45268	1890	838679	140.734	54	58	7.36112	3.50772	38.7821	2.59678	-9.06074	1348.47	83.4697	56.2964	60.3903	35.3968	16.1755	14.2848	16.5175	0.108898	3.32037	3.42927	14.095
14WV041	5	Adult	Female	Ruby Ranges	YT	2013-2014	NORTHWESTERN FORESTED MOUNTAINS	-138	61.2	0.455	7.94453	-23.3594	7.79067	5.02591	31.9015	2.22087	-9.45268	1890	838679	140.734	54	58	7.36112	3.50772	38.7821	2.59678	-9.06074	1348.47	83.4697	56.2964	60.3903	35.3968	16.1755	14.2848	16.5175	0.108898	3.32037	3.42927	14.095
14WV045	4	Adult	Female	Ruby Ranges	YT	2013-2014	NORTHWESTERN FORESTED MOUNTAINS	-138	61.2	0.055	7.99571	-25.9075	7.79067	5.02591	31.9015	2.22087	-9.45268	1890	838679	140.734	54	58	7.36112	3.50772	38.7821	2.59678	-9.06074	1348.47	83.4697	56.2964	60.3903	35.3968	16.1755	14.2848	16.5175	0.108898	3.32037	3.42927	14.095
14WV049	8	Adult	Female	Yukon Southern Lakes	YT	2013-2014	NORTHWESTERN FORESTED MOUNTAINS	-135	60.7	0.117	5.665	-25.5037	11.1913	2.24835	20.906	5.14803	-5.49095	640	884516	60.4101	67	69	9.08795	3.40459	30.8792	4.06764	-7.47026	1128.1	75.1893	55.1571	59.3838	55.6796	12.7383	9.82233	15.377	0.0197962	4.37732	4.39712	1.80563
14WV054	7	Adult	Male	Ruby Ranges	YT	2013-2014	NORTHWESTERN FORESTED MOUNTAINS	-138	61.2	0.387	6.40669	-25.0007	7.79067	5.02591	31.9015	2.22087	-9.45268	1890	838679	140.734	54	58	7.36112	3.50772	38.7821	2.59678	-9.06074	1348.47	83.4697	56.2964	60.3903	35.3968	16.1755	14.2848	16.5175	0.108898	3.32037	3.42927	14.095
14WV056	3	Adult	Male	Ruby Ranges	YT	2013-2014	NORTHWESTERN FORESTED MOUNTAINS	-138	61.2	0.703	6.39652	-25.2921	7.79067	5.02591	31.9015	2.22087	-9.45268	1890	838679	140.734	54	58	7.36112	3.50772	38.7821	2.59678	-9.06074	1348.47	83.4697	56.2964	60.3903	35.3968	16.1755	14.2848	16.5175	0.108898	3.32037	3.42927	14.095
14WV057	2	Adult	Male	Ruby Ranges	YT	2013-2014	NORTHWESTERN FORESTED MOUNTAINS	-138	61.2	0.634	7.92896	-23.6386	7.79067	5.02591	31.9015	2.22087	-9.45268	1890	838679	140.734	54	58	7.36112	3.50772	38.7821	2.59678	-9.06074	1348.47	83.4697	56.2964	60.3903	35.3968	16.1755	14.2848	16.5175	0.108898	3.32037	3.42927	14.095
14WV063	4	Adult	Male	Yukon Southern Lakes	YT	2013-2014	NORTHWESTERN FORESTED MOUNTAINS	-135	60.7	0.074	6.09575	-24.3566	11.1913	2.24835	20.906	5.14803	-5.49095	640	884516	60.4101	67	69	9.08795	3.40459	30.8792	4.06764	-7.47026	1128.1	75.1893	55.1571	59.3838	55.6796	12.7383	9.82233	15.377	0.0197962	4.37732	4.39712	1.80563
14WV069	5	Adult	Male	Yukon Southern Lakes	YT	2013-2014	NORTHWESTERN FORESTED MOUNTAINS	-135	60.7	0.049	5.78076	-25.0398	11.1913	2.24835	20.906	5.14803	-5.49095	640	884516	60.4101	67	69	9.08795	3.40459	30.8792	4.06764	-7.47026	1128.1	75.1893	55.1571	59.3838	55.6796	12.7383	9.82233	15.377	0.0197962	4.37732	4.39712	1.80563
14WV070	2	Adult	Male	Ruby Ranges	YT	2013-2014	NORTHWESTERN FORESTED MOUNTAINS	-138	61.2	0.712	8.58956	-22.8044	7.79067	5.02591	31.9015	2.22087	-9.45268	1890	838679	140.734	54	58	7.36112	3.50772	38.7821	2.59678	-9.06074	1348.47	83.4697	56.2964	60.3903	35.3968	16.1755	14.2848	16.5175	0.108898	3.32037	3.42927	14.095
14WV080	6	Adult	Female	Ruby Ranges	YT	2013-2014	NORTHWESTERN FORESTED MOUNTAINS	-138	61.2	0.051	5.346	-24.3692	7.79067	5.02591	31.9015	2.22087	-9.45268	1890	838679	140.734	54	58	7.36112	3.50772	38.7821	2.59678	-9.06074	1348.47	83.4697	56.2964	60.3903	35.3968	16.1755	14.2848	16.5175	0.108898	3.32037	3.42927	14.095
14WV083	7	Adult	Male	Ruby Ranges	YT	2013-2014	NORTHWESTERN FORESTED MOUNTAINS	-138	61.2	0.059	6.05969	-24.876	7.79067	5.02591	31.9015	2.22087	-9.45268	1890	838679	140.734	54	58	7.36112	3.50772	38.7821	2.59678	-9.06074	1348.47	83.4697	56.2964	60.3903	35.3968	16.1755	14.2848	16.5175	0.108898	3.32037	3.42927	14.095
14WV087	3	Adult	Female	Ruby Ranges	YT	2013-2014	NORTHWESTERN FORESTED MOUNTAINS	-138	61.2	0.145	5.71839	-24.742	7.79067	5.02591	31.9015	2.22087	-9.45268	1890	838679	140.734	54	58	7.36112	3.50772	38.7821	2.59678	-9.06074	1348.47	83.4697	56.2964	60.3903	35.3968	16.1755	14.2848	16.5175	0.108898	3.32037	3.42927	14.095
14WV088	1	Yearling	Female	Ruby Ranges	YT	2011-2012	NORTHWESTERN FORESTED MOUNTAINS	-138	61.2	0.086	6.72752	-23.6864	7.79067	5.02591	35.1939	1.37308	-10.0713	1890	838679	140.734	54	58	7.36112	3.50772	40.731	1.74772	-9.61198	1348.47	83.4697	56.2964	60.3903	35.3968	16.1755	14.2848	16.5175	0.108898	3.32037	3.42927	14.095
14WV089	2	Adult	Male	Ruby Ranges	YT	2013-2014	NORTHWESTERN FORESTED MOUNTAINS	-138	61.2	0.086	5.96306	-24.4377	7.79067	5.02591	31.9015	2.22087	-9.45268	1890	838679	140.734	54	58	7.36112	3.50772	38.7821	2.59678	-9.06074	1348.47	83.4697	56.2964	60.3903	35.3968	16.1755	14.2848	16.5175	0.108898	3.32037	3.42927	14.095
14WV099	4	Adult	Female	Ruby Ranges	YT	2013-2014	NORTHWESTERN FORESTED MOUNTAINS	-138	61.2	0.124	5.7558	-24.1817	7.79067	5.02591	31.9015	2.22087	-9.45268	1890	838679	140.734	54	58	7.36112	3.50772	38.7821	2.59678	-9.06074	1348.47	83.4697	56.2964	60.3903	35.3968	16.1755	14.2848	16.5175	0.108898	3.32037	3.42927	14.095
15WV002	6	Adult	Female	Ruby Ranges	YT	2014-2015	NORTHWESTERN FORESTED MOUNTAINS	-138	61.2	0.194	5.70928	-24.3637	7.79067	5.02591	37.5274	2.84049	-8.38394	1890	838679	140.734	54	58	7.36112	3.50772	44.2687	3.22603	-8.02594	1348.47	83.4697	56.2964	60.3903	35.3968	16.1755	14.2848	16.5175	0.108898	3.32037	3.42927	14.095
15WV003	2	Adult	Male	Ruby Ranges	YT	2014-2015	NORTHWESTERN FORESTED MOUNTAINS	-138	61.2	0.064	6.13195	-24.2398	7.79067	5.02591	37.5274	2.84049	-8.38394	1890	838679	140.734	54	58	7.36112	3.50772	44.2687	3.22603	-8.02594	1348.47	83.4697	56.2964	60.3903	35.3968	16.1755	14.2848	16.5175	0.108898	3.32037	3.42927	14.095
15WV004	3	Adult	Male	Ruby Ranges	YT	2014-2015	NORTHWESTERN FORESTED MOUNTAINS	-138	61.2	0.103	5.06038	-24.5181	7.79067	5.02591	37.5274	2.84049	-8.38394	1890	838679	140.734	54	58	7.36112	3.50772	44.2687	3.22603	-8.02594	1348.47	83.4697	56.2964	60.3903	35.3968	16.1755	14.2848	16.5175	0.108898	3.32037	3.42927	14.095
15WV005	Unknown	Adult	Female	Ruby Ranges	YT	2014-2015	NORTHWESTERN FORESTED MOUNTAINS	-138	61.2	0.314	6.43339	-24.5052	7.79067	5.02591	37.5274	2.84049	-8.38394	1890	838679	140.734	54	58	7.36112	3.50772	44.2687	3.22603	-8.02594	1348.47	83.4697	56.2964	60.3903	35.3968	16.1755	14.2848	16.5175	0.108898	3.32037	3.42927	14.095
15WV008	4	Adult	Female	Ruby Ranges	YT	2014-2015	NORTHWESTERN FORESTED MOUNTAINS	-138	61.2	0.18	6.40119	-23.3217	7.79067	5.02591	37.5274	2.84049	-8.38394	1890	838679	140.734	54	58	7.36112	3.50772	44.2687	3.22603	-8.02594	1348.47	83.4697	56.2964	60.3903	35.3968	16.1755	14.2848	16.5175	0.108898	3.32037	3.42927	14.095
15WV010	5	Adult	Female	Ruby Ranges	YT	2014-2015	NORTHWESTERN FORESTED MOUNTAINS	-138	61.2	0.059	5.64791	-25.2522	7.79067	5.02591	37.5274	2.84049	-8.38394	1890	838679	140.734	54	58	7.36112	3.50772	44.2687	3.22603	-8.02594	1348.47	83.4697	56.2964	60.3903	35.3968	16.1755	14.2848	16.5175	0.108898	3.32037	3.42927	14.095
15WV011	1	Yearling	Female	Ruby Ranges	YT	2014-2015	NORTHWESTERN FORESTED MOUNTAINS	-138	61.2	0.156	5.29564	-24.6053	7.79067	5.02591	37.5274	2.84049	-8.38394	1890	838679	140.734	54	58	7.36112	3.50772	44.2687	3.22603	-8.02594	1348.47	83.4697	56.2964	60.3903	35.3968	16.1755	14.2848	16.5175	0.108898	3.32037	3.42927	14.095
15WV016	2	Adult	Female	Ruby Ranges	YT	2014-2015	NORTHWESTERN FORESTED MOUNTAINS	-138	61.2	0.075	4.30837	-25.3776	7.79067	5.02591	37.5274	2.84049	-8.38394	1890	838679	140.734	54	58	7.36112	3.50772	44.2687	3.22603	-8.02594	1348.47	83.4697	56.2964	60.3903	35.3968	16.1755	14.2848	16.5175	0.108898	3.32037	3.42927	14.095
15WV017	1	Yearling	Male	Ruby Ranges	YT	2014-2015	NORTHWESTERN FORESTED MOUNTAINS	-138	61.2	0.114	5.78973	-27.5847	7.79067	5.02591	37.5274	2.84049	-8.38394	1890	838679	140.734	54	58	7.36112	3.50772	44.2687	3.22603	-8.02594	1348.47	83.4697	56.2964	60.3903	35.3968	16.1755	14.2848	16.5175	0.108898	3.32037	3.42927	14.095
15WV022	2	Adult	Female	Ruby Ranges	YT	2014-2015	NORTHWESTERN FORESTED MOUNTAINS	-138	61.2	0.065	5.27484	-24.3685	7.79067	5.02591	37.5274	2.84049	-8.38394	1890	838679	140.734	54	58	7.36112	3.50772	44.2687	3.22603	-8.02594	1348.47	83.4697	56.2964	60.3903	35.3968	16.1755	14.2848	16.5175	0.108898	3.32037	3.42927	14.095
15WV040	1	Yearling	Male	Ruby Ranges	YT	2014-2015	NORTHWESTERN FORESTED MOUNTAINS	-138	61.2	0.093	5.4826	-24.6983	7.79067	5.02591	37.5274	2.84049	-8.38394	1890	838679	140.734	54	58	7.36112	3.50772	44.2687	3.22603	-8.02594	1348.47	83.4697	56.2964	60.3903	35.3968	16.1755	14.2848	16.5175	0.108898	3.32037	3.42927	14.095
15WV041	1	Yearling	Male	Yukon Southern Lakes	YT	2014-2015	NORTHWESTERN FORESTED MOUNTAINS	-135	60.7	0.045	4.98173	-25.9642	11.1913	2.24835	24.0863	5.68648	-4.48019	640	884516	60.4101	67	69	9.08795	3.40459	35.6993	4.63919	-6.47603	1128.1	75.1893	55.1571	59.3838	55.6796	12.7383	9.82233	15.377	0.0197962	4.37732	4.39712	1.80563
15WV042	1	Yearling	Male	Yukon Southern Lakes	YT	2014-2015	NORTHWESTERN FORESTED MOUNTAINS	-135	60.7	0.176	6.71597	-24.8453	11.1913	2.24835	24.0863	5.68648	-4.48019	640	884516	60.4101	67	69	9.08795	3.40459	35.6993	4.63919	-6.47603	1128.1	75.1893	55.1571	59.3838	55.6796	12.7383	9.82233	15.377	0.0197962	4.37732	4.39712	1.80563
15WV046	1	Yearling	Female	Yukon Southern Lakes	YT	2014-2015	NORTHWESTERN FORESTED MOUNTAINS	-135	60.7	0.042	5.47666	-26.0661	11.1913	2.24835	24.0863	5.68648	-4.48019	640	884516	60.4101	67	69	9.08795	3.40459	35.6993	4.63919	-6.47603	1128.1	75.1893	55.1571	59.3838	55.6796	12.7383	9.82233	15.377	0.0197962	4.37732	4.39712	1.80563
15WV055	1	Yearling	Male	Yukon Southern Lakes	YT	2014-2015	NORTHWESTERN FORESTED MOUNTAINS	-135	60.7	0.043	6.16507	-25.3614	11.1913	2.24835	24.0863	5.68648	-4.48019	640	884516	60.4101	67	69	9.08795	3.40459	35.6993	4.63919	-6.47603	1128.1	75.1893	55.1571	59.3838	55.6796	12.7383	9.82233	15.377	0.0197962	4.37732	4.39712	1.80563
15WV056	1	Yearling	Female	Yukon Southern Lakes	YT	2014-2015	NORTHWESTERN FORESTED MOUNTAINS	-135	60.7	0.045	6.32264	-26.027	11.1913	2.24835	24.0863	5.68648	-4.48019	640	884516	60.4101	67	69	9.08795	3.40459	35.6993	4.63919	-6.47603	1128.1	75.1893	55.1571	59.3838	55.6796	12.7383	9.82233	15.377	0.0197962	4.37732	4.39712	1.80563
15WV071	3	Adult	Male	Yukon Southern Lakes	YT	2014-2015	NORTHWESTERN FORESTED MOUNTAINS	-135	60.7	0.044	5.40612	-26.3236	11.1913	2.24835	24.0863	5.68648	-4.48019	640	884516	60.4101	67	69	9.08795	3.40459	35.6993	4.63919	-6.47603	1128.1	75.1893	55.1571	59.3838	55.6796	12.7383	9.82233	15.377	0.0197962	4.37732	4.39712	1.80563
16WV002	1	Yearling	Male	Ruby Ranges	YT	2015-2016	NORTHWESTERN FORESTED MOUNTAINS	-138	61.2	0.088	5.29564	-25.2842	7.79067	5.02591	35.5613	3.71314	-7.01181	1890	838679	140.734	54	58	7.36112	3.50772	41.82	4.13396	-6.69357	1348.47	83.4697	56.2964	60.3903	35.3968	16.1755	14.2848	16.5175	0.108898	3.32037	3.42927	14.095
16WV006	6	Adult	Female	Yukon-Stikine Highlands	YT	2014-2015	NORTHWESTERN FORESTED MOUNTAINS	-135.8	60.1	0.183	5.58149	-24.5613	7.22185	3.74762	48.6825	4.79133	-5.38003	1351	954448	81.392	52	54	7.05735	3.56569	58.6634	4.83177	-5.39487	1094.5	68.4982	55.1892	58.99	40.0176	13.1203	6.56234	23.0219	0.0834038	4.70765	4.79105	12.3014
16WV010	3	Adult	Female	Ruby Ranges	YT	2015-2016	NORTHWESTERN FORESTED MOUNTAINS	-138	61.2	0.098	5.4143	-24.5546	7.79067	5.02591	35.5613	3.71314	-7.01181	1890	838679	140.734	54	58	7.36112	3.50772	41.82	4.13396	-6.69357	1348.47	83.4697	56.2964	60.3903	35.3968	16.1755	14.2848	16.5175	0.108898	3.32037	3.42927	14.095
16WV011	3	Adult	Male	Ruby Ranges	YT	2015-2016	NORTHWESTERN FORESTED MOUNTAINS	-138	61.2	0.222	6.34675	-24.6489	7.79067	5.02591	35.5613	3.71314	-7.01181	1890	838679	140.734	54	58	7.36112	3.50772	41.82	4.13396	-6.69357	1348.47	83.4697	56.2964	60.3903	35.3968	16.1755	14.2848	16.5175	0.108898	3.32037	3.42927	14.095
16WV014	1	Yearling	Male	Ruby Ranges	YT	2015-2016	NORTHWESTERN FORESTED MOUNTAINS	-138	61.2	0.101	6.3198	-23.7399	7.79067	5.02591	35.5613	3.71314	-7.01181	1890	838679	140.734	54	58	7.36112	3.50772	41.82	4.13396	-6.69357	1348.47	83.4697	56.2964	60.3903	35.3968	16.1755	14.2848	16.5175	0.108898	3.32037	3.42927	14.095
16WV024	3	Adult	Male	Ruby Ranges	YT	2015-2016	NORTHWESTERN FORESTED MOUNTAINS	-138	61.2	0.142	5.27286	-25.2549	7.79067	5.02591	35.5613	3.71314	-7.01181	1890	838679	140.734	54	58	7.36112	3.50772	41.82	4.13396	-6.69357	1348.47	83.4697	56.2964	60.3903	35.3968	16.1755	14.2848	16.5175	0.108898	3.32037	3.42927	14.095
16WV036	3	Adult	Female	Ruby Ranges	YT	2015-2016	NORTHWESTERN FORESTED MOUNTAINS	-138	61.2	0.102	5.32039	-25.5037	7.79067	5.02591	35.5613	3.71314	-7.01181	1890	838679	140.734	54	58	7.36112	3.50772	41.82	4.13396	-6.69357	1348.47	83.4697	56.2964	60.3903	35.3968	16.1755	14.2848	16.5175	0.108898	3.32037	3.42927	14.095
16WV039	2	Adult	Male	Ruby Ranges	YT	2015-2016	NORTHWESTERN FORESTED MOUNTAINS	-138	61.2	0.065	5.61128	-25.5089	7.79067	5.02591	35.5613	3.71314	-7.01181	1890	838679	140.734	54	58	7.36112	3.50772	41.82	4.13396	-6.69357	1348.47	83.4697	56.2964	60.3903	35.3968	16.1755	14.2848	16.5175	0.108898	3.32037	3.42927	14.095
16WV043	7	Adult	Male	Yukon Southern Lakes	YT	2014-2015	NORTHWESTERN FORESTED MOUNTAINS	-135	60.7	0.085	6.87237	-24.1016	11.1913	2.24835	24.0863	5.68648	-4.48019	640	884516	60.4101	67	69	9.08795	3.40459	35.6993	4.63919	-6.47603	1128.1	75.1893	55.1571	59.3838	55.6796	12.7383	9.82233	15.377	0.0197962	4.37732	4.39712	1.80563
16WV045	3	Adult	Female	Yukon Southern Lakes	YT	2014-2015	NORTHWESTERN FORESTED MOUNTAINS	-135	60.7	0.116	6.71696	-25.454	11.1913	2.24835	24.0863	5.68648	-4.48019	640	884516	60.4101	67	69	9.08795	3.40459	35.6993	4.63919	-6.47603	1128.1	75.1893	55.1571	59.3838	55.6796	12.7383	9.82233	15.377	0.0197962	4.37732	4.39712	1.80563
16WV049	3	Adult	Female	Yukon Southern Lakes	YT	2015-2016	NORTHWESTERN FORESTED MOUNTAINS	-135	60.7	0.056	6.43458	-24.9797	11.1913	2.24835	22.7674	6.53804	-3.24486	640	884516	60.4101	67	69	9.08795	3.40459	34.5427	5.5161	-5.20254	1128.1	75.1893	55.1571	59.3838	55.6796	12.7383	9.82233	15.377	0.0197962	4.37732	4.39712	1.80563
16WV053	2	Adult	Male	Yukon Southern Lakes	YT	2015-2016	NORTHWESTERN FORESTED MOUNTAINS	-135	60.7	0.055	6.29578	-25.0561	11.1913	2.24835	22.7674	6.53804	-3.24486	640	884516	60.4101	67	69	9.08795	3.40459	34.5427	5.5161	-5.20254	1128.1	75.1893	55.1571	59.3838	55.6796	12.7383	9.82233	15.377	0.0197962	4.37732	4.39712	1.80563
16WV074	3	Adult	Male	Ruby Ranges	YT	2015-2016	NORTHWESTERN FORESTED MOUNTAINS	-138	61.2	0.06	6.06307	-24.7476	7.79067	5.02591	35.5613	3.71314	-7.01181	1890	838679	140.734	54	58	7.36112	3.50772	41.82	4.13396	-6.69357	1348.47	83.4697	56.2964	60.3903	35.3968	16.1755	14.2848	16.5175	0.108898	3.32037	3.42927	14.095
16WV075	1	Yearling	Male	Ruby Ranges	YT	2015-2016	NORTHWESTERN FORESTED MOUNTAINS	-138	61.2	0.127	6.31309	-24.819	7.79067	5.02591	35.5613	3.71314	-7.01181	1890	838679	140.734	54	58	7.36112	3.50772	41.82	4.13396	-6.69357	1348.47	83.4697	56.2964	60.3903	35.3968	16.1755	14.2848	16.5175	0.108898	3.32037	3.42927	14.095
16WV082	1	Yearling	Female	Ruby Ranges	YT	2015-2016	NORTHWESTERN FORESTED MOUNTAINS	-138	61.2	0.106	5.73827	-24.8128	7.79067	5.02591	35.5613	3.71314	-7.01181	1890	838679	140.734	54	58	7.36112	3.50772	41.82	4.13396	-6.69357	1348.47	83.4697	56.2964	60.3903	35.3968	16.1755	14.2848	16.5175	0.108898	3.32037	3.42927	14.095
16WV086	2	Adult	Female	Yukon Southern Lakes	YT	2015-2016	NORTHWESTERN FORESTED MOUNTAINS	-135	60.7	0.268	5.31234	-25.3422	11.1913	2.24835	22.7674	6.53804	-3.24486	640	884516	60.4101	67	69	9.08795	3.40459	34.5427	5.5161	-5.20254	1128.1	75.1893	55.1571	59.3838	55.6796	12.7383	9.82233	15.377	0.0197962	4.37732	4.39712	1.80563
16WV091	1	Yearling	Female	Ruby Ranges	YT	2015-2016	NORTHWESTERN FORESTED MOUNTAINS	-138	61.2	0.144	5.45507	-24.2708	7.79067	5.02591	35.5613	3.71314	-7.01181	1890	838679	140.734	54	58	7.36112	3.50772	41.82	4.13396	-6.69357	1348.47	83.4697	56.2964	60.3903	35.3968	16.1755	14.2848	16.5175	0.108898	3.32037	3.42927	14.095
16WV097	2	Adult	Male	Yukon Southern Lakes	YT	2015-2016	NORTHWESTERN FORESTED MOUNTAINS	-135	60.7	0.07	6.08585	-24.5337	11.1913	2.24835	22.7674	6.53804	-3.24486	640	884516	60.4101	67	69	9.08795	3.40459	34.5427	5.5161	-5.20254	1128.1	75.1893	55.1571	59.3838	55.6796	12.7383	9.82233	15.377	0.0197962	4.37732	4.39712	1.80563
16WV106	1	Yearling	Female	Ruby Ranges	YT	2015-2016	NORTHWESTERN FORESTED MOUNTAINS	-138	61.2	0.049	4.90551	-24.6829	7.79067	5.02591	35.5613	3.71314	-7.01181	1890	838679	140.734	54	58	7.36112	3.50772	41.82	4.13396	-6.69357	1348.47	83.4697	56.2964	60.3903	35.3968	16.1755	14.2848	16.5175	0.108898	3.32037	3.42927	14.095
16WV114	1	Yearling	Female	Yukon Southern Lakes	YT	2015-2016	NORTHWESTERN FORESTED MOUNTAINS	-135	60.7	0.139	7.47911	-25.4504	11.1913	2.24835	22.7674	6.53804	-3.24486	640	884516	60.4101	67	69	9.08795	3.40459	34.5427	5.5161	-5.20254	1128.1	75.1893	55.1571	59.3838	55.6796	12.7383	9.82233	15.377	0.0197962	4.37732	4.39712	1.80563
16WV115	2	Adult	Female	Yukon Southern Lakes	YT	2015-2016	NORTHWESTERN FORESTED MOUNTAINS	-135	60.7	0.088	5.97593	-25.7893	11.1913	2.24835	22.7674	6.53804	-3.24486	640	884516	60.4101	67	69	9.08795	3.40459	34.5427	5.5161	-5.20254	1128.1	75.1893	55.1571	59.3838	55.6796	12.7383	9.82233	15.377	0.0197962	4.37732	4.39712	1.80563
16WV118	3	Adult	Female	Ruby Ranges	YT	2015-2016	NORTHWESTERN FORESTED MOUNTAINS	-138	61.2	0.076	4.19182	-25.3345	7.79067	5.02591	35.5613	3.71314	-7.01181	1890	838679	140.734	54	58	7.36112	3.50772	41.82	4.13396	-6.69357	1348.47	83.4697	56.2964	60.3903	35.3968	16.1755	14.2848	16.5175	0.108898	3.32037	3.42927	14.095
16WV120	1	Yearling	Female	Ruby Ranges	YT	2015-2016	NORTHWESTERN FORESTED MOUNTAINS	-138	61.2	0.418	6.11853	-23.6095	7.79067	5.02591	35.5613	3.71314	-7.01181	1890	838679	140.734	54	58	7.36112	3.50772	41.82	4.13396	-6.69357	1348.47	83.4697	56.2964	60.3903	35.3968	16.1755	14.2848	16.5175	0.108898	3.32037	3.42927	14.095
16WV121	1	Yearling	Female	Yukon Southern Lakes	YT	2015-2016	NORTHWESTERN FORESTED MOUNTAINS	-135	60.7	0.062	6.61698	-25.5824	11.1913	2.24835	22.7674	6.53804	-3.24486	640	884516	60.4101	67	69	9.08795	3.40459	34.5427	5.5161	-5.20254	1128.1	75.1893	55.1571	59.3838	55.6796	12.7383	9.82233	15.377	0.0197962	4.37732	4.39712	1.80563
16WV130	2	Adult	Male	Yukon Southern Lakes	YT	2015-2016	NORTHWESTERN FORESTED MOUNTAINS	-135	60.7	0.038	6.58614	-25.3915	11.1913	2.24835	22.7674	6.53804	-3.24486	640	884516	60.4101	67	69	9.08795	3.40459	34.5427	5.5161	-5.20254	1128.1	75.1893	55.1571	59.3838	55.6796	12.7383	9.82233	15.377	0.0197962	4.37732	4.39712	1.80563
17WV003	8	Adult	Female	Ruby Ranges	YT	2016-2017	NORTHWESTERN FORESTED MOUNTAINS	-138	61.2	0.247	7.37324	-24.2628	7.79067	5.02591	30.1792	2.87391	-8.0802	1890	838679	140.734	54	58	7.36112	3.50772	36.5431	3.32612	-7.75308	1348.47	83.4697	56.2964	60.3903	35.3968	16.1755	14.2848	16.5175	0.108898	3.32037	3.42927	14.095
17WV019	2	Adult	Male	Yukon-Stikine Highlands	YT	2016-2017	NORTHWESTERN FORESTED MOUNTAINS	-135.8	60.1	0.091	6.18487	-23.9656	7.22185	3.74762	41.1534	4.84921	-5.13338	1351	954448	81.392	52	54	7.05735	3.56569	51.1294	4.91419	-5.14861	1094.5	68.4982	55.1892	58.99	40.0176	13.1203	6.56234	23.0219	0.0834038	4.70765	4.79105	12.3014
17WV023	1	Yearling	Female	Ruby Ranges	YT	2016-2017	NORTHWESTERN FORESTED MOUNTAINS	-138	61.2	0.084	5.18493	-26.1285	7.79067	5.02591	30.1792	2.87391	-8.0802	1890	838679	140.734	54	58	7.36112	3.50772	36.5431	3.32612	-7.75308	1348.47	83.4697	56.2964	60.3903	35.3968	16.1755	14.2848	16.5175	0.108898	3.32037	3.42927	14.095
17WV030	2	Adult	Male	Ruby Ranges	YT	2016-2017	NORTHWESTERN FORESTED MOUNTAINS	-138	61.2	0.085	6.58317	-24.1398	7.79067	5.02591	30.1792	2.87391	-8.0802	1890	838679	140.734	54	58	7.36112	3.50772	36.5431	3.32612	-7.75308	1348.47	83.4697	56.2964	60.3903	35.3968	16.1755	14.2848	16.5175	0.108898	3.32037	3.42927	14.095
17WV032	8	Adult	Male	Ruby Ranges	YT	2016-2017	NORTHWESTERN FORESTED MOUNTAINS	-138	61.2	0.137	6.04281	-24.7445	7.79067	5.02591	30.1792	2.87391	-8.0802	1890	838679	140.734	54	58	7.36112	3.50772	36.5431	3.32612	-7.75308	1348.47	83.4697	56.2964	60.3903	35.3968	16.1755	14.2848	16.5175	0.108898	3.32037	3.42927	14.095
17WV037	1	Yearling	Female	Ruby Ranges	YT	2016-2017	NORTHWESTERN FORESTED MOUNTAINS	-138	61.2	0.157	5.83334	-24.9747	7.79067	5.02591	30.1792	2.87391	-8.0802	1890	838679	140.734	54	58	7.36112	3.50772	36.5431	3.32612	-7.75308	1348.47	83.4697	56.2964	60.3903	35.3968	16.1755	14.2848	16.5175	0.108898	3.32037	3.42927	14.095
17WV041	1	Yearling	Female	Yukon Southern Lakes	YT	2016-2017	NORTHWESTERN FORESTED MOUNTAINS	-135	60.7	0.079	5.57389	-25.8241	11.1913	2.24835	20.7884	5.81201	-4.22411	640	884516	60.4101	67	69	9.08795	3.40459	31.4017	4.76021	-6.21143	1128.1	75.1893	55.1571	59.3838	55.6796	12.7383	9.82233	15.377	0.0197962	4.37732	4.39712	1.80563
17WV042	4	Adult	Male	Ruby Ranges	YT	2016-2017	NORTHWESTERN FORESTED MOUNTAINS	-138	61.2	0.121	6.81763	-25.0659	7.79067	5.02591	30.1792	2.87391	-8.0802	1890	838679	140.734	54	58	7.36112	3.50772	36.5431	3.32612	-7.75308	1348.47	83.4697	56.2964	60.3903	35.3968	16.1755	14.2848	16.5175	0.108898	3.32037	3.42927	14.095
17WV045	3	Adult	Male	Ruby Ranges	YT	2016-2017	NORTHWESTERN FORESTED MOUNTAINS	-138	61.2	0.186	6.57998	-24.9008	7.79067	5.02591	30.1792	2.87391	-8.0802	1890	838679	140.734	54	58	7.36112	3.50772	36.5431	3.32612	-7.75308	1348.47	83.4697	56.2964	60.3903	35.3968	16.1755	14.2848	16.5175	0.108898	3.32037	3.42927	14.095
17WV052	1	Yearling	Female	Yukon Southern Lakes	YT	2016-2017	NORTHWESTERN FORESTED MOUNTAINS	-135	60.7	0.044	6.029	-24.9857	11.1913	2.24835	20.7884	5.81201	-4.22411	640	884516	60.4101	67	69	9.08795	3.40459	31.4017	4.76021	-6.21143	1128.1	75.1893	55.1571	59.3838	55.6796	12.7383	9.82233	15.377	0.0197962	4.37732	4.39712	1.80563
17WV064	7	Adult	Male	Ruby Ranges	YT	2016-2017	NORTHWESTERN FORESTED MOUNTAINS	-138	61.2	0.028	4.86808	-25.2522	7.79067	5.02591	30.1792	2.87391	-8.0802	1890	838679	140.734	54	58	7.36112	3.50772	36.5431	3.32612	-7.75308	1348.47	83.4697	56.2964	60.3903	35.3968	16.1755	14.2848	16.5175	0.108898	3.32037	3.42927	14.095
17WV070	6	Adult	Female	Ruby Ranges	YT	2016-2017	NORTHWESTERN FORESTED MOUNTAINS	-138	61.2	0.053	5.23622	-25.3592	7.79067	5.02591	30.1792	2.87391	-8.0802	1890	838679	140.734	54	58	7.36112	3.50772	36.5431	3.32612	-7.75308	1348.47	83.4697	56.2964	60.3903	35.3968	16.1755	14.2848	16.5175	0.108898	3.32037	3.42927	14.095
17WV072	1	Yearling	Male	Ruby Ranges	YT	2016-2017	NORTHWESTERN FORESTED MOUNTAINS	-138	61.2	0.159	5.07576	-25.3169	7.79067	5.02591	30.1792	2.87391	-8.0802	1890	838679	140.734	54	58	7.36112	3.50772	36.5431	3.32612	-7.75308	1348.47	83.4697	56.2964	60.3903	35.3968	16.1755	14.2848	16.5175	0.108898	3.32037	3.42927	14.095
17WV075	1	Yearling	Male	Ruby Ranges	YT	2016-2017	NORTHWESTERN FORESTED MOUNTAINS	-138	61.2	0.292	6.1007	-24.3588	7.79067	5.02591	30.1792	2.87391	-8.0802	1890	838679	140.734	54	58	7.36112	3.50772	36.5431	3.32612	-7.75308	1348.47	83.4697	56.2964	60.3903	35.3968	16.1755	14.2848	16.5175	0.108898	3.32037	3.42927	14.095
17WV079	5	Adult	Male	Ruby Ranges	YT	2016-2017	NORTHWESTERN FORESTED MOUNTAINS	-138	61.2	0.687	6.28835	-24.8913	7.79067	5.02591	30.1792	2.87391	-8.0802	1890	838679	140.734	54	58	7.36112	3.50772	36.5431	3.32612	-7.75308	1348.47	83.4697	56.2964	60.3903	35.3968	16.1755	14.2848	16.5175	0.108898	3.32037	3.42927	14.095
17WV080	2	Adult	Male	Ruby Ranges	YT	2016-2017	NORTHWESTERN FORESTED MOUNTAINS	-138	61.2	0.345	6.86283	-25.2048	7.79067	5.02591	30.1792	2.87391	-8.0802	1890	838679	140.734	54	58	7.36112	3.50772	36.5431	3.32612	-7.75308	1348.47	83.4697	56.2964	60.3903	35.3968	16.1755	14.2848	16.5175	0.108898	3.32037	3.42927	14.095
17WV083	1	Yearling	Female	Yukon Southern Lakes	YT	2016-2017	NORTHWESTERN FORESTED MOUNTAINS	-135	60.7	0.049	6.31261	-24.425	11.1913	2.24835	20.7884	5.81201	-4.22411	640	884516	60.4101	67	69	9.08795	3.40459	31.4017	4.76021	-6.21143	1128.1	75.1893	55.1571	59.3838	55.6796	12.7383	9.82233	15.377	0.0197962	4.37732	4.39712	1.80563
2010-ARV-101	4	Adult	Female	Arviat	NU	2009-2010	TUNDRA	-95.26	60.7	1.085	8.10666	-22.2489	4.64929	4.78275	22.9887	-2.92311	-11.5	86	34062.5	40	51	55	6.27239	4.98397	24.3317	-2.99799	-11.6493	104.039	66.335	50.7194	55.5684	3.58818	33.9366	34.1001	4.08181	1.63934	22.6438	24.2832	0
2011-CB-001	4	Adult	Male	Cambridge Bay	NU	2010-2011	TUNDRA	-106.5	68.4	0.7051	8.55647	-24.342	10.7958	7.72247	14.916	-7.30183	-14.4248	25	1156.76	107	57	61	6.7636	9.19555	14.7555	-6.85919	-13.8348	56.3152	79.5337	60.3798	64.6741	0.0614232	10.4876	44.5115	24.3675	1.95827	18.5746	20.5329	0.00786522
2011-CB-005	5	Adult	Male	Cambridge Bay	NU	2010-2011	TUNDRA	-107.5	68.4	1.98	12.9132	-21.1308	7.12812	7.041	14.4878	-6.93359	-14.1444	34	1958.55	107	60	65	6.6688	8.95365	14.4249	-6.75034	-13.7426	62.5344	81.4478	60.6058	64.8828	0.123305	9.57195	42.5202	27.1632	1.65321	18.9291	20.5823	0.00819907
2011-KUGA-004	9	Adult	Male	Kugaaruk	NU	2010-2011	TUNDRA	-91.41	69.3	1.795	9.67547	-22.2855	5.11614	24.4444	17.7535	-7.8407	-15.2841	47	12580.9	12	68	70	6.40209	13.6943	17.0139	-7.95646	-15.3914	66.4364	48.7472	63.4671	67.0926	0	3.48629	35.1244	45.1478	0.755693	15.2931	16.0488	0.174956
2011-KUGA-005	7	Adult	Female	Kugaaruk	NU	2010-2011	TUNDRA	-89.75	67.9	0.861	7.1179	-24.3472	6.72007	13.5675	19.7185	-7.62043	-14.9538	104	2135.33	70	65	69	5.50704	11.8672	20.3195	-7.81289	-15.0849	166.643	47.6263	64.6567	67.8879	0	3.30273	21.8712	64.6293	0.112249	10.0725	10.1848	0.00348135
2011-KU-009	5	Adult	Male	Kugluktuk	NU	2010-2011	TUNDRA	-114.3	66.9	0.636	7.4555	-21.7568	5.97484	3.5257	21.5313	-4.27773	-11.9167	495	87757.1	87	63	65	7.30849	5.71296	20.597	-3.99745	-11.841	357.749	63.3872	56.0367	58.8715	4.5497	11.6153	56.2412	9.87427	0.641104	17.0741	17.7152	0.00152857
2011-KU-010	6	Adult	Male	Kugluktuk	NU	2010-2011	TUNDRA	-113.3	66.4	0.837	7.48155	-22.181	4.57291	3.86262	20.2648	-4.23848	-11.9478	399	126104	52	60	64	6.89442	5.08398	20.6465	-4.06697	-11.9728	428.301	57.1412	55.4921	58.2803	4.03605	14.144	53.3476	8.77813	0.372886	19.3159	19.6888	0.00126518
2011-KU-026	4	Adult	Male	Kugluktuk	NU	2010-2011	TUNDRA	-116.3	67.4	0.218	9.11146	-22.6951	8.84243	7.2437	21.5916	-3.53486	-11.4884	332	61730.3	41	65	67	7.93567	6.07979	20.9956	-3.82475	-11.6133	298.385	92.0639	57.7985	60.9303	4.95239	9.65599	56.6482	12.4028	2.10715	14.2304	16.3375	0.000389063
2011-KU-036	8	Adult	Male	Kugluktuk	NU	2010-2011	TUNDRA	-112.5	67.4	0.612	9.36691	-23.0347	8.56845	7.68524	17.7942	-5.25059	-12.4806	384	12866.5	88	58	61	7.45068	7.69561	18.5123	-4.83207	-12.4	253.393	60.5743	58.1243	61.0601	0.425816	9.93341	52.4977	19.5499	0.545511	17.0408	17.5863	0.00344993
2011-KU-039	5	Adult	Male	Kugluktuk	NU	2010-2011	TUNDRA	-115.4	67.2	1.062	7.38437	-23.0776	8.12232	5.93541	22.1486	-3.89403	-11.7458	306	64431.4	25	56	58	7.63693	5.89262	20.7653	-3.89905	-11.7252	312.793	79.4849	56.8559	59.8507	4.5883	10.6973	56.4384	10.6382	1.31427	16.3201	17.6343	0.00062009
2011-KU-040	5	Adult	Male	Kugluktuk	NU	2010-2011	TUNDRA	-113.1	67.4	0.35	7.12691	-21.9271	5.25387	8.46997	19.1096	-5.06762	-12.4584	417	22841.4	88	64	67	7.56961	7.51076	19.0717	-4.61881	-12.2585	264.759	63.5032	57.9007	60.813	0.817837	9.76119	53.7416	18.3097	0.643683	16.7196	17.3633	0.00310895
2011-ARV-001	8	Adult	Male	Arviat	NU	2010-2011	TAIGA	-95.83	60.8	0.493	6.31146	-24.9178	5.37827	4.6806	26.3625	-2.4966	-11.3274	145	61055.9	48	49	54	6.24149	4.82996	27.1337	-2.3924	-11.2165	128.436	63.4104	50.6487	55.4653	3.85111	34.496	34.1852	3.84186	1.43447	22.1826	23.617	0
2011-ARV-004	6	Adult	Male	Arviat	NU	2010-2011	TUNDRA	-95.26	60.7	0.526	6.93056	-22.4976	4.64929	4.78275	24.8779	-2.27405	-10.9759	86	34062.5	40	51	55	6.27239	4.98397	26.8371	-2.37149	-11.1516	104.039	66.335	50.7194	55.5684	3.58818	33.9366	34.1001	4.08181	1.63934	22.6438	24.2832	0
2011-ARV-005	3	Adult	Male	Arviat	NU	2010-2011	TUNDRA	-94.95	61	0.419	7.74301	-25.4361	4.96004	4.95073	23.2396	-2.44991	-11.105	54	39704.2	40	49	53	6.41537	4.87364	25.2486	-2.6566	-11.3614	87.167	67.7932	50.7873	55.6867	2.46828	33.7587	35.7311	2.6488	1.50801	23.8746	25.3826	0
2011-ARV-009	5	Adult	Male	Arviat	NU	2010-2011	TUNDRA	-96.53	61.9	1.391	7.08985	-22.4956	5.25706	4.05443	24.7319	-3.15219	-12.096	107	143810	40	57	62	6.17682	4.52435	24.2958	-3.30978	-12.1123	151.809	58.8082	51.1459	55.8956	1.97902	36.4957	36.3248	0.720567	0.327763	24.1516	24.4794	0
2011-ARV-010	3	Adult	Female	Arviat	NU	2010-2011	TUNDRA	-95.96	61.9	1.183	6.64305	-24.1612	5.71212	4.14129	23.7783	-2.9906	-11.8948	60	117041	40	49	54	6.30193	4.68666	24.0588	-3.32348	-12.0635	126.612	59.6675	51.2419	56.0336	1.6226	34.864	37.3002	1.21632	0.488913	24.5004	24.9893	0
2011-ARV-011	6	Adult	Male	Arviat	NU	2010-2011	TAIGA	-100.8	61.1	0.593	6.7262	-22.0284	5.50041	3.28069	26.4294	-2.21103	-11.2615	318	332589	0	52	55	6.80038	3.87743	28.4751	-2.22931	-11.3282	325.62	42.7393	51.4429	55.7956	8.4575	18.836	37.8708	4.0529	2.69145	28.0913	30.7828	0
2011-ARV-013	3	Adult	Male	Arviat	NU	2010-2011	TAIGA	-98.67	61.6	0.378	7.48756	-23.2772	5.21781	4.02471	25.5563	-3.43483	-12.3096	305	239840	78.5714	52.13	55.57	6.16127	4.13096	25.6513	-3.02335	-11.9896	250.07	54.2449	51.326	55.8766	2.87211	31.4926	38.6893	1.51626	0.626504	24.8032	25.4297	0
2011-ARV-017	4	Adult	Male	Arviat	NU	2010-2011	TAIGA	-96.33	60.5	0.571	7.15496	-23.0839	6.10569	4.4633	27.9741	-2.00057	-10.9861	137	79063.3	52	53	58	6.10597	4.86946	28.9654	-2.15247	-11.0477	156.363	60.163	50.5921	55.385	5.21363	31.4615	34.9383	4.79394	1.47435	22.1102	23.5845	0
2011-ARV-018	9	Adult	Male	Arviat	NU	2010-2011	TUNDRA	-96.61	61.6	0.936	7.09886	-22.4088	7.24937	4.22339	25.3489	-3.01325	-12.0417	145	140987	40	56	60	6.18891	4.48559	24.8104	-3.08107	-11.9055	156.444	61.2505	50.7099	55.4668	2.40609	36.7933	35.6044	0.755303	0.461998	23.9756	24.4376	0
2011-RI-007	7	Adult	Female	Rankin Inlet	NU	2010-2011	TUNDRA	-92.4	63.3	1.553	8.33207	-21.4234	5.07596	5.55214	23.3596	-4.23508	-12.3359	40	45723.9	28	52	57	6.5699	6.19047	22.2905	-4.34339	-12.4692	59.5099	19.6475	54.6584	59.5825	0.00243516	9.29738	39.7121	25.8942	0.0743666	25.0019	25.0763	0
2012-KU005	6	Adult	Male	Kugluktuk	NU	2011-2012	TUNDRA	-116.8	67.4	0.19	8.35511	-24.2511	7.6891	4.95402	21.4943	-3.75182	-11.9826	307	76459.7	116.071	58	59	7.81131	5.78888	21.153	-3.78995	-11.7393	308.465	96.667	57.7617	60.921	5.93354	9.09519	56.4463	11.6717	2.33601	14.5144	16.8504	0.000225742
2012-KU034	4	Adult	Male	Kugluktuk	NU	2011-2012	TUNDRA	-114.7	67.1	0.142	8.24391	-22.1424	6.3303	4.98413	23.0394	-4.47479	-12.1465	495	67529.1	87	55	58	7.49748	5.99954	20.5969	-4.01926	-12.0341	325.006	69.4873	56.5772	59.4842	3.74879	11.0409	55.8231	11.9303	0.936674	16.5157	17.4523	0.00164538
2012-KU049	4	Adult	Male	Kugluktuk	NU	2011-2012	TUNDRA	-113.3	66.7	0.215	8.60155	-22.321	6.25003	4.1286	20.3519	-4.43141	-12.1354	467	95866.5	87	57	59	7.03918	5.71683	20.1375	-4.13822	-12.1744	386.13	57.9814	56.0748	58.8505	3.42898	13.0423	54.6677	10.4497	0.392365	18.0121	18.4045	0.0013898
2012-KU053	4	Adult	Male	Kugluktuk	NU	2011-2012	TUNDRA	-114.7	67.4	0.855	9.87382	-22.0305	8.84538	6.48891	22.1137	-4.57405	-12.3706	366	36226.6	87	64.82	67.56	7.8199	6.80656	19.9815	-4.20433	-12.1733	278.954	74.175	57.6852	60.6654	1.71955	10.1381	54.7134	16.2238	1.31756	15.8823	17.1998	0.0022013
2012-ARV001	8	Adult	Male	Arviat	NU	2011-2012	TAIGA	-97.43	60.6	0.346	9.48813	-21.1831	7.50402	4.03259	34.2623	-2.63396	-11.8279	219	140453	39	48	55	6.05491	4.45868	33.7359	-2.67227	-11.7925	216.099	52.4259	50.8453	55.5833	4.97528	30.4836	36.696	3.7214	0.696075	23.4277	24.1237	0
2012-ARV002	3	Adult	Male	Arviat	NU	2011-2012	TAIGA	-100.4	60.4	0.445	9.55225	-21.437	7.20892	3.41246	34.4485	-2.01707	-11.2376	323	303543	8	48	52	7.48679	3.9386	33.9952	-1.8869	-11.1441	331.552	36.6953	51.3389	56.1124	11.5068	18.5066	35.3452	3.75633	4.20006	26.6851	30.8851	0
2013-ARV018	5	Adult	Male	Arviat	NU	2012-2013	TUNDRA	-95.63	62.1	0.313	10.1413	-22.0055	5.71844	4.32351	22.5958	-4.29293	-13.1079	63	105841	90	58.08	63	6.34037	4.82702	22.8862	-4.54507	-13.3947	114.624	57.2363	51.5853	56.3985	1.0915	32.6915	39.0497	1.61049	0.430061	25.1191	25.5491	0
2013-AR019	4	Adult	Female	Arviat	NU	2012-2013	TUNDRA	-94.33	61	0.424	9.50015	-21.4621	6.56987	6.0271	22.496	-3.51874	-12.4207	17	8811.77	154	45	51	6.45534	5.01697	24.7058	-3.71238	-12.587	65.8814	70.7823	50.7747	55.735	1.80901	32.8336	36.8805	2.46331	1.73939	24.2612	26.0006	0
2013-KU014	4	Adult	Female	Kugluktuk	NU	2012-2013	TUNDRA	-116.6	67.2	0.47	9.01829	-22.9804	5.85437	4.98459	22.3313	-3.84213	-12.1648	271	82370.6	174	62	65	7.60065	5.47098	21.3582	-3.97759	-11.9999	313.694	93.3911	57.2087	60.3249	7.17594	9.77321	56.6166	8.65413	2.09506	15.682	17.7771	0.00030983
2013-KU015	4	Adult	Male	Kugluktuk	NU	2012-2013	TUNDRA	-115.9	67.5	0.222	8.24491	-23.0327	9.1619	7.05009	21.9345	-4.18899	-12.4555	245	40714.3	171	57	63	8.20515	6.74343	20.5066	-4.34861	-12.3495	276.363	89.1704	58.2785	61.4054	2.84665	9.661	56.5377	15.4722	2.02125	13.4579	15.4791	0.000428704
2013-KU020	3	Adult	Female	Kugluktuk	NU	2012-2013	TUNDRA	-116.4	67.4	0.125	8.00348	-24.8174	8.89034	6.93438	22.8693	-3.99162	-12.021	373	62231.4	41	54	59	7.94374	6.08269	20.8703	-4.18481	-12.1884	298.659	92.54	57.8215	60.959	4.98869	9.58912	56.6102	12.503	2.1437	14.1622	16.3059	0.000388443
2013-KU029	6	Adult	Male	Kugluktuk	NU	2012-2013	TUNDRA	-111.4	65.5	0.659	9.17958	-21.6836	6.20148	3.54801	21.3497	-4.30234	-12.8442	540	198504	55	60	62	6.51676	3.75031	21.0972	-3.96578	-12.4283	457.058	45.8458	54.4729	57.295	1.60323	18.6946	51.5037	4.61058	0.299089	23.2316	23.5307	0
2013-KU037	6	Adult	Male	Kugluktuk	NU	2012-2013	TUNDRA	-115.2	68	0.973	10.9708	-8.0438	14.6782	14.9828	19.0113	-5.18629	-13.2083	12	869.294	91	61	62	8.74533	8.24225	18.7427	-4.88415	-12.7662	184.376	91.7285	59.7923	63.0552	0.372059	8.7321	51.2921	24.7942	2.09775	12.699	14.7968	0.00927527
2014-ARV002	3	Adult	Male	Arviat	NU	2013-2014	TAIGA	-97.38	62.3	0.151	7.98645	-21.7494	6.27012	5.3871	23.0937	-6.00765	-15.0344	193	199639	88	49.77	54.5	5.82244	4.39135	23.3698	-5.87262	-14.8074	185.939	59.9289	51.8547	56.5344	1.61483	36.5895	36.9938	0.368133	0.406527	24.0272	24.4338	0
2014-ARV010	3	Adult	Male	Arviat	NU	2013-2014	TUNDRA	-93.51	61.7	1.317	10.5991	-20.6282	6.92444	7.32743	23.1637	-5.34144	-13.654	20	996.812	24	57	62	6.82039	5.21189	23.3289	-5.47212	-14.0179	47.0842	56.6822	51.4082	56.4116	0.411807	25.4769	42.7222	3.79794	1.07365	26.483	27.5567	0
2014-ARV012	3	Adult	Male	Arviat	NU	2013-2014	TAIGA	-97.7	62.1	1.014	8.5194	-21.5812	3.94592	4.21839	23.6467	-5.57082	-14.6356	173	208247	78	49	54	5.85228	4.28933	24.1086	-5.70884	-14.6797	201.161	59.2496	51.5293	56.1764	1.99859	36.8678	35.4234	0.174596	0.390103	25.1455	25.5356	0
AK09/06	7	Adult	Male	Alaska Tundra	YT	2008-2009	TUNDRA	-137.6	68.9	0.418	7.15042	-24.974	17.6837	17.6334	9.42402	-5.50354	-13.1778	45	10759.3	291	53	57	10.8099	6.84657	9.75272	-4.49307	-12.3135	266.947	138.862	53.464	57.5857	12.9662	44.4393	13.2206	14.0355	2.82184	12.5086	15.3304	0.00574536
AK10/16	2	Subadult	Male	Alaska Tundra	NT	2009-2010	TUNDRA	-135.9	68.5	0.126	6.12188	-24.2063	14.0471	7.86082	19.8907	-3.69103	-10.955	280	27021.9	91.8839	50	54	10.9026	7.16157	19.5694	-3.43256	-11.1329	208.494	150.561	52.6964	56.9463	22.5053	39.1656	12.0588	6.41164	2.91761	16.9102	19.8278	0.000102376
AK11/05	5	Adult	Female	Taiga Plain	NT	2010-2011	TAIGA	-134.5	67.6	1.213	6.68153	-25.9901	12.6625	5.5303	24.9533	-2.42022	-10.7933	9	110362	99.5306	58.9	63.93	10.3376	5.49282	23.8075	-2.6559	-10.8184	260.345	159.884	52.7228	57.0369	38.5443	27.8009	12.2271	5.62732	1.40405	14.289	15.693	0.0767149
AK14/13	5	Adult	Male	Taiga Cordillera	NT	2013-2014	TAIGA	-135.3	68	2.096	7.55276	-26.1584	8.9795	6.8294	26.7891	-3.61808	-11.4037	11	73053.1	161.464	52	58	10.6068	6.18009	25.6131	-3.90496	-11.8977	254.091	153.978	52.6837	56.9739	31.1359	34.2549	11.287	5.84899	2.33132	15.0795	17.4108	0.031863
AK14/16	2	Subadult	Male	Brooks Range Tundra	NT	2013-2014	TUNDRA	-136.3	67.9	0.096	6.70472	-23.0493	8.23429	5.81603	29.1687	-4.08913	-11.6238	1172	86865.8	146.357	53	58	10.8727	5.79703	26.0129	-3.91048	-12.0513	292.816	144.143	52.9698	57.2569	31.5842	37.3822	9.92436	6.71738	1.97342	12.3807	14.3541	0.0060404
AK14/17	2	Subadult	Male	Brooks Range Tundra	NT	2013-2014	TUNDRA	-136.2	67.7	0.921	6.0634	-25.0835	7.9869	4.18515	28.6124	-3.60399	-11.3574	334	113514	127.75	50	54	10.7753	5.2838	26.6989	-3.67364	-12.0139	328.527	142.736	53.0288	57.358	35.8025	35.3325	9.59657	6.91107	1.22129	11.0672	12.2885	0.0355716
AK14/37	2	Subadult	Male	Taiga Cordillera	NT	2013-2014	TAIGA	-135.6	67.8	0.086	6.1602	-23.9569	10.2195	5.30232	29.923	-3.4118	-11.0843	571	92331.8	144.325	58	61	10.6952	5.73521	26.2559	-3.75352	-11.895	282.986	151.176	52.8271	57.1261	34.1668	34.0091	10.6044	6.219	1.92571	13.0009	14.9266	0.0423941
AK16/18	2	Subadult	Male	Aklavik	NT	2016-2017	TUNDRA	-135.7	68.2	0.549	6.57867	-24.7438	10.8753	6.17473	25.5698	-2.31952	-10.2497	336	51824.4	150.12	51	55	10.7512	6.60579	23.5742	-2.22353	-10.5819	239	151.413	52.6907	56.9504	26.8246	37.0821	11.6218	6.1092	2.67799	15.6511	18.329	0.00249788
AK17/47	2	Subadult	Male	Taiga Plain	NT	2016-2017	TUNDRA	-135.8	68.6	0.288	7.63343	-24.5704	13.3426	10.6445	23.6431	-3.18778	-10.8806	7	14472	182	53	58	10.9468	7.44976	22.7603	-2.5034	-10.6419	189.603	151.078	52.6722	56.913	20.4884	39.7825	12.321	6.51319	3.0677	17.7969	20.8646	8.92e-05
AK18/21	2	Subadult	Male	Taiga Plain	NT	2017-2018	TAIGA	-134.9	68	2.831	8.0398	-25.5134	8.02075	6.26648	30.0699	-2.5767	-10.9761	8	69609.5	193.308	52.78	59.09	10.4733	6.34222	28.2769	-2.64812	-11.1151	235.923	157.213	52.5632	56.8452	31.1954	32.6828	12.143	5.43199	2.38944	16.0927	18.4821	0.0349246
AK18/60	2	Subadult	Unknown	Taiga Plain	NT	2017-2018	TAIGA	-135.5	68.1	0.32	5.57031	-25.4911	11.3333	6.3854	30.1652	-2.52167	-10.5757	44	52657.5	164.857	60	63	10.6826	6.6241	28.3128	-2.77311	-11.1717	235.184	153.41	52.6134	56.8695	27.6137	35.9486	11.8737	5.85256	2.70668	15.9696	18.6763	0.00469481
FM08/04	10	Adult	Female	Taiga Plain	NT	2008-2009	TAIGA	-134.8	67.7	2.582	5.97769	-27.574	14.0968	5.98599	12.5856	-3.57907	-11.5833	9	100208	195.195	57.57	63.65	10.4051	5.66802	19.7543	-3.75216	-11.8259	261.415	157.628	52.6921	56.9977	36.514	29.9777	11.7203	5.67892	1.65125	14.3681	16.0193	0.0590301
FM18/04	7	Adult	Female	Taiga Plain	NT	2017-2018	TAIGA	-135	67.5	0.666	7.66771	-25.6899	10.8228	5.19033	31.4861	-2.08435	-11.1382	13	124302	185.787	52	57	10.4857	5.13865	29.5284	-2.15437	-11.0584	297.528	154.281	52.835	57.1538	39.1528	29.7588	11.2866	6.4262	1.14724	12.1158	13.263	0.0799896
IN09/01	3	Adult	Male	Taiga Cordillera	NT	2008-2009	TAIGA	-135	67.3	0.053	5.71551	-23.3332	11.3759	4.53455	28.1807	-3.1403	-11.7413	75	143667	160.688	49	53	10.5094	4.80586	23.0089	-3.34445	-11.7614	314.325	152.853	52.9906	57.3114	41.4662	28.6205	11.4198	6.70752	0.945773	10.7088	11.6546	0.0974473
IN09/08	4	Adult	Female	Southern Arctic	NT	2008-2009	TUNDRA	-131.1	69.1	0.635	6.39616	-24.181	13.3477	7.77361	13.9382	-5.83626	-12.4709	44	6400.03	100	54	57	11.3933	8.33413	14.0471	-5.27992	-12.3038	88.3966	135.518	52.1178	55.9316	24.7742	25.0948	28.9725	0.79886	2.34357	17.9982	20.3417	0
IN10/09	3	Adult	Female	Southern Arctic	NT	2009-2010	TUNDRA	-126.9	68.8	0.554	7.68586	-24.7083	10.0853	4.5014	14.8992	-4.90865	-11.5778	183	70102	95	57.32	61.04	11.7631	7.2671	15.6435	-4.35538	-11.1849	171.293	135.054	54.2872	58.0942	30.1464	12.0333	37.8345	5.48313	1.36754	13.1332	14.5007	0
IN10/11	4	Adult	Female	Southern Arctic	NT	2009-2010	TUNDRA	-129.8	69.4	0.468	8.1598	-18.4466	10.9394	9.54116	10.7103	-5.24749	-11.8502	22	10822.6	100	52	55	12.1771	8.99566	13.4247	-4.73139	-11.506	82.5337	123.324	53.1178	56.8737	23.1814	22.9835	35.9286	1.12287	1.89104	14.8877	16.7788	0
IN11/16	7	Adult	Male	Southern Arctic	NT	2010-2011	TUNDRA	-133.3	68.6	0.27	6.12894	-24.2712	10.2185	7.60223	18.9815	-3.69678	-11.3018	74	59490	95	47	51	10.7321	7.72524	19.2367	-3.56523	-11.0265	103.084	156.501	52.4197	56.5652	30.0905	24.2735	18.8849	1.57608	3.12337	22.0244	25.1478	6.65e-05
IN11/18	3	Adult	Male	Taiga Plain	NT	2010-2011	TAIGA	-133.5	68.2	0.094	6.87715	-24.8634	9.5095	6.43695	20.7548	-2.70351	-10.9408	82	80494.4	125.532	49	52	10.4646	6.88316	20.6445	-3.21867	-10.9604	154.319	165.237	52.6978	56.9281	34.3233	24.6529	16.1292	2.70296	2.63544	19.5202	22.1556	0.00673225
IN11/29	2	Subadult	Male	Brooks Range Tundra	NT	2010-2011	TUNDRA	-136.2	68.2	0.15	5.97567	-24.1536	9.18615	7.28016	23.7577	-3.36396	-10.6624	359	60979	149.393	48	53	10.8974	6.34114	23.2619	-3.28455	-11.1763	258.072	146.193	52.8856	57.1644	26.6743	39.1555	10.3957	6.76224	2.48368	14.4963	16.98	0.000983776
IN12/17	3	Adult	Female	Southern Arctic	NT	2011-2012	TUNDRA	-130.3	69.5	0.358	8.33324	-16.4996	9.88376	9.77387	11.5028	-5.85004	-12.4974	8	5672.83	100	47.08	50.24	12.2684	9.43763	13.8354	-5.30601	-12.1652	72.4493	124.344	52.8363	56.5817	20.724	25.253	34.6505	1.04769	2.03908	16.2807	18.3198	0
IN12/18	3	Adult	Male	Southern Arctic	NT	2011-2012	TUNDRA	-130.3	69.4	0.631	8.81322	-22.8668	12.0655	9.63134	11.6533	-5.79858	-12.4294	16	10480.4	94.6504	55	59	12.1208	9.17825	14.0153	-5.23403	-12.138	78.7429	125.738	52.8019	56.5503	21.6932	24.834	34.066	1.0026	2.0326	16.3668	18.3994	0
IN18/13	3	Adult	Male	Southern Arctic	NT	2017-2018	TUNDRA	-130.6	69.3	0.655	9.11674	-24.0694	11.2301	9.04266	15.4897	-5.04449	-12.2303	24	2842.81	94.7395	46	51	12.0153	8.91219	17.5223	-4.39675	-11.93	81.0175	127.641	52.3472	56.0972	21.8566	26.0577	32.1836	0.818315	2.13409	16.9449	19.079	0
IN18/19	3	Adult	Male	Taiga Plain	NT	2017-2018	TAIGA	-133	67.9	2.419	6.98908	-24.902	8.28985	6.70854	26.3108	-2.37718	-11.4093	213	116041	194.619	55	57	10.3424	6.01946	25.3115	-2.62479	-11.2622	155.331	174.591	52.9456	57.1941	41.7741	20.7897	16.166	1.84378	1.51908	17.828	19.3471	0.0539353
PA10/06	2	Subadult	Male	Southern Arctic	NT	2009-2010	TUNDRA	-123.4	69.4	1.633	10.3409	-22.7694	12.6436	23.4685	15.654	-5.07262	-11.1126	2	770.681	189	58	63	11.335	7.90294	17.2321	-4.99467	-11.2539	242.133	106.753	58.4504	61.6192	3.68136	1.73328	44.6763	39.6287	1.36858	8.90898	10.2776	0
PA11/08	5	Adult	Male	Southern Arctic	NT	2010-2011	TUNDRA	-124	69.1	0.612	7.58301	-22.5829	13.5474	7.44492	20.9242	-4.9122	-10.8771	308	26208.5	105	57	59	10.9296	7.12961	19.7531	-4.30691	-10.8042	268.659	111.205	57.6761	60.9611	13.2577	2.50372	42.8266	30.4915	1.20158	9.71673	10.9183	0
TU09/05	2	Subadult	Female	Southern Arctic	NT	2008-2009	TUNDRA	-128.3	69.2	0.238	5.66408	-25.9373	12.0062	10.2266	10.0528	-5.93747	-12.4293	16	31752	69	60	64	12.4147	8.28385	14.8663	-5.79108	-12.4875	107.182	126.078	53.871	57.6865	26.8661	16.8703	37.3494	3.0557	1.82929	14.0292	15.8585	0
TU09/06	8	Adult	Female	Southern Arctic	NT	2008-2009	TUNDRA	-128.4	69	0.586	7.15445	-24.6089	12.9961	6.71424	12.0562	-5.66164	-12.4116	184	55940.9	151	54	57	11.7927	7.61805	15.4958	-5.5578	-12.3985	133.749	134.06	53.6021	57.4457	30.9775	16.4281	35.648	1.92726	1.55174	13.4673	15.019	0
TU09/18	11	Adult	Male	Southern Arctic	NT	2008-2009	TUNDRA	-128.1	69.5	0.393	5.64896	-24.977	16.8488	10.943	11.1135	-6.69167	-12.9884	53	709.522	100	50	54	13.1436	9.01063	14.2316	-6.04598	-12.5814	82.8175	119.406	54.1619	57.9616	21.6762	17.7955	39.189	4.8922	2.00502	14.442	16.4471	0
TU09/25	3	Adult	Male	Southern Arctic	NT	2008-2009	TUNDRA	-126.9	68.8	0.282	6.38003	-24.0918	10.0853	4.5014	16.0478	-6.06132	-12.6565	183	70102	95	57.32	61.04	11.7631	7.2671	16.6293	-5.56849	-12.2776	171.293	135.054	54.2872	58.0942	30.1464	12.0333	37.8345	5.48313	1.36754	13.1332	14.5007	0
TU10/08	4	Adult	Male	Southern Arctic	NT	2009-2010	TUNDRA	-129	68.7	0.289	6.12894	-24.6971	10.0936	5.82198	14.1839	-4.10951	-11.1981	237	70864	158	47	51	11.2	7.02307	15.0573	-4.11014	-11.2395	154.213	143.288	53.2472	57.1522	34.6822	17.2067	32.6386	1.07592	1.5257	12.8708	14.3966	0
TU10/10	4	Adult	Female	Southern Arctic	NT	2009-2010	TUNDRA	-130.6	69.3	1.195	7.15042	-22.8333	10.62	9.22938	12.3177	-5.23367	-11.8961	49	4701.86	94	50	53	11.9643	8.81531	13.9008	-4.48431	-11.4061	83.4776	128.427	52.3567	56.1091	22.2602	25.7937	32.1274	0.830116	2.14965	16.8342	18.9839	0
TU10/20	2	Subadult	Female	Southern Arctic	NT	2009-2010	TUNDRA	-126.9	68.8	2.777	6.90337	-24.4	10.0853	4.5014	14.8992	-4.90865	-11.5778	183	70102	95	57.32	61.04	11.7631	7.2671	15.6435	-4.35538	-11.1849	171.293	135.054	54.2872	58.0942	30.1464	12.0333	37.8345	5.48313	1.36754	13.1332	14.5007	0
TU11/01	3	Adult	Male	Southern Arctic	NT	2010-2011	TUNDRA	-130.9	69.1	0.496	9.21052	-23.8636	10.604	8.46458	13.4668	-4.82879	-11.5795	0	611.187	60	58.71	62.43	11.5208	8.33534	15.3615	-4.0741	-11.1744	91.6703	134.202	52.1659	55.9647	24.5606	25.1572	30.1863	0.770308	2.24489	17.0657	19.3106	0
TU11/02	3	Adult	Male	Southern Arctic	NT	2010-2011	TUNDRA	-128.2	69.3	0.401	6.78942	-24.5724	13.6687	11.3078	12.2308	-4.79357	-11.2957	17	20739.6	151	47	50	12.6801	8.53795	15.0021	-4.43325	-11.2405	97.3506	123.4	53.9499	57.7644	25.2478	17.108	37.833	3.66402	1.89295	14.2543	16.1472	0
TU11/03	5	Adult	Male	Southern Arctic	NT	2010-2011	TUNDRA	-128.3	69.1	0.703	7.46906	-24.9223	11.7371	10.2474	12.6613	-4.31609	-11.1456	17	42542.6	102.617	53	59	12.2142	8.0554	15.4009	-4.2586	-11.1717	118.175	128.697	53.8163	57.6398	28.4384	16.3819	36.8838	2.72544	1.75974	13.8107	15.5704	0
TU11/07	5	Adult	Female	Southern Arctic	NT	2010-2011	TUNDRA	-129.2	68.7	2.625	9.13993	-23.3769	10.3865	6.33971	15.2047	-3.6837	-10.8712	232	68582	158	48	53	11.1194	7.0134	15.9293	-3.79454	-11.0309	153.085	144.513	53.0949	57.0007	34.5446	17.6116	31.6409	0.939365	1.65464	13.6088	15.2635	0
TU11/12	3	Adult	Female	Taiga Plain	NT	2010-2011	TAIGA	-129.6	68.6	1.594	7.99644	-24.5035	9.54382	5.76553	15.1352	-3.63483	-10.9619	171	72052.2	192.214	59	62	10.8894	6.771	16.1073	-3.64072	-10.9856	153.097	150	52.9209	56.8449	36.032	18.3172	28.9541	0.755962	1.62408	14.3166	15.9407	0
TU11/13	6	Adult	Female	Southern Arctic	NT	2010-2011	TUNDRA	-131.5	69.1	1.038	8.48953	-23.2136	12.0098	8.83174	13.7727	-4.51984	-11.3319	30	20709	100	48	51	11.2968	8.39881	15.8586	-4.0401	-11.1876	82.1957	136.212	52.0936	55.9555	24.9762	24.5332	27.5024	0.802054	2.6881	19.4789	22.167	0
TU11/14	8	Adult	Female	Southern Arctic	NT	2010-2011	TUNDRA	-128.2	69.1	0.247	5.27485	-25.0602	12.0073	9.93613	12.6613	-4.31609	-11.1456	18	44522.4	82.0062	51	54	12.1957	8.01838	15.45	-4.24673	-11.1647	120.034	129.075	53.8187	57.6442	28.6276	16.2403	36.8209	2.74447	1.73261	13.8341	15.5668	0
TU11/15	3	Adult	Female	Southern Arctic	NT	2010-2011	TUNDRA	-128.4	69.1	0.72	7.89762	-22.9368	12.3896	6.94054	12.5124	-4.3865	-11.272	127	44464.5	151	53	56	12.0218	7.93844	15.3943	-4.21458	-11.1654	121.491	130.358	53.6948	57.523	29.1435	16.7751	36.4732	2.22842	1.71421	13.6655	15.3797	0
TU12/28	3	Adult	Male	Southern Arctic	NT	2011-2012	TUNDRA	-128.3	69.3	0.47	7.29058	-23.5959	13.6687	11.3078	12.1329	-5.46623	-12.0799	27	21034.6	151	51	55	12.6666	8.53044	14.6137	-5.18606	-12.0462	97.5004	123.478	53.9396	57.7536	25.2933	17.1414	37.8039	3.61817	1.89051	14.2527	16.1433	0
TU12/29	4	Adult	Female	Southern Arctic	NT	2011-2012	TUNDRA	-128.3	69.3	0.393	6.47784	-24.6373	12.8502	10.108	12.1628	-5.30176	-11.9592	18	24914.2	151	59	64	12.5814	8.4435	14.6787	-5.15749	-12.0366	100.756	124.369	53.9125	57.726	25.8504	17.0466	37.6286	3.41614	1.86664	14.1916	16.0582	0
TU14/07	2	Subadult	Male	Southern Arctic	NT	2013-2014	TUNDRA	-132.8	69	0.737	7.99241	-23.4468	9.66826	8.35952	16.2253	-5.73277	-12.2436	34	43687.8	94.3616	50	54	11.1022	8.51804	18.9928	-4.92591	-12.2033	68.6764	141.847	52.1226	56.167	26.6406	22.3266	22.7383	0.794757	3.76302	23.7133	27.4763	0
TU14/10	2	Subadult	Male	Southern Arctic	NT	2013-2014	TUNDRA	-131.6	69.1	0.69	6.94572	-23.8889	9.84073	9.69815	14.7802	-5.54826	-12.2407	36	25360.3	100	45	48	11.3895	8.57759	16.9745	-5.13064	-12.2596	76.697	134.237	52.0325	55.8767	23.415	25.4049	27.537	0.80974	2.87662	19.9372	22.8138	0
TU16/07	5	Adult	Female	Southern Arctic	NT	2015-2016	TUNDRA	-131	69.6	0.368	9.06632	-21.2382	11.0078	11.2175	14.1626	-4.42702	-11.1485	0	969.602	45.0537	60.07	65.1	12.3773	9.77564	15.3253	-3.66192	-10.696	57.0021	121.635	52.1365	55.8948	17.9223	29.1357	31.5327	0.600045	2.27064	18.533	20.8036	0
TU17/32	6	Adult	Male	Taiga Plain	NT	2016-2017	TAIGA	-129.9	68.5	0.876	9.91133	-24.4254	9.78249	5.44803	15.708	-3.00997	-11.1246	193	76746	183.929	57	61	10.7306	6.57597	17.1392	-3.03969	-11.0628	155.753	153.453	52.8606	56.8239	38.2095	18.1286	26.9586	0.664294	1.54999	14.4879	16.0379	0
TU17/57	2	Subadult	Male	Southern Arctic	NT	2017-2018	TUNDRA	-133.3	68.3	0.546	6.25095	-24.8939	12.4149	6.18187	25.2663	-2.70304	-11.5356	93	82146.9	131	49	53	10.5568	7.12302	24.738	-3.07451	-11.3611	130.975	164.013	52.6908	56.9121	34.1777	23.6252	17.2198	1.83573	2.77384	20.3382	23.1121	0.000916018
2013-KU018	7	Adult	Female	Kugluktuk	NU	2012-2013	TUNDRA	-117.9	67.1	0.502	8.61056	-23.0212	6.90155	3.94428	20.6918	-3.58055	-11.557	259	131879	65	58.29	61.71	7.08327	4.80918	21.5423	-3.56252	-11.5294	323.958	103.908	57.0673	60.2474	9.99778	8.01641	51.7321	6.13798	2.11554	21.9976	24.1132	0
SH13/01	0	Subadult	Male	Northern Arctic, Banks Island	NT	2012-2013	TUNDRA	-124.7	71.8	0.625	7.33697	-24.111	10.7828	16.8337	12.1519	-8.81028	-13.9813	3	3980.63	203	66	71.71	9.75581	12.203	12.779	-9.28217	-14.4708	87.5638	101.055	66.0774	69.7541	0	0.17452	45.7914	46.6807	1.25662	6.08171	7.33834	0
TU16/21	9	Adult	Male	Southern Arctic	NT	2015-2016	TUNDRA	-131.2	69.1	1.1	10.4448	-22.8374	11.6325	8.03991	14.7219	-3.90706	-10.7925	13	7309.69	100	51.68	55.19	11.5316	8.51377	16.3244	-3.23057	-10.5105	84.1674	133.346	52.0713	55.866	23.3887	26.0077	29.5391	0.778966	2.3292	17.9384	20.2676	0
2011-BL-012	4	Adult	Male	Baker Lake	NU	2010-2011	TUNDRA	-96.65	64.1	1.122	7.39339	-21.3409	5.78483	5.052	20.7568	-4.41211	-13.3304	63	242228	25	54.79	60.5	5.32514	5.02957	20.6606	-4.87695	-13.6038	127.834	48.3754	55.5179	60.136	0.144697	14.9309	49.5265	9.15111	0.370593	25.8553	26.2259	0
AK08/06	3	Adult	Male	Taiga Cordillera	NT	2007-2008	TAIGA	-135.3	68	0.789	8.63272	-23.6709	8.79621	6.70737	7.56859	-3.46861	-10.948	8	70458.8	175.197	51	58	10.6169	6.2392	15.219	-3.49045	-11.3326	251.609	153.918	52.6735	56.9583	30.6635	34.4969	11.357	5.82811	2.36684	15.2324	17.5993	0.0246999
2011-KU-038	5	Adult	Male	Kugluktuk	NU	2010-2011	TUNDRA	-117.4	67.1	0.321	9.18559	-22.2333	6.51702	4.26812	21.8501	-3.09626	-10.8986	294	113927	25	55.57	58.57	7.26002	5.00177	21.7089	-3.35392	-11.1035	322.652	99.2425	56.9915	60.1581	9.51467	8.85397	53.8151	6.6163	2.16351	19.0339	21.1974	1.03e-05
AK11/06	5	Adult	Male	Taiga Plain	NT	2010-2011	TAIGA	-135.3	68.4	2.04	6.74203	-24.9973	10.4826	7.7182	22.7978	-3.95608	-11.2154	3	22077.1	121.13	55	60	10.7727	7.28359	22.2212	-3.39474	-11.0106	198.624	154.276	52.4855	56.7166	23.4794	36.8475	13.0062	5.63101	2.96427	18.0371	21.0013	0.000216879
AK12/17	2	Subadult	Male	Taiga Plain	NT	2011-2012	TAIGA	-134.8	68.2	5.722	9.16212	-25.6057	9.383	7.10788	21.9662	-4.32357	-11.9011	-3	45617.3	192.507	55.85	60.45	10.4776	6.94684	21.271	-4.16536	-11.942	206.479	157.943	52.3946	56.649	27.8956	32.3269	13.5928	5.1671	2.74613	18.2371	20.9833	0.00402977
IN10/07	2	Subadult	Male	Southern Arctic	NT	2009-2010	TUNDRA	-134.6	69.1	0.219	6.54338	-24.18	13.8546	12.5259	15.9821	-4.60378	-11.5217	2	1526.46	98	54.28	60.13	11.0767	9.23931	17.5398	-3.94187	-11.1348	77.0169	142.93	52.0138	56.1465	19.1109	33.2705	16.5799	1.98506	4.21034	24.8136	29.0239	2.35e-05
IN10/13	3	Adult	Female	Southern Arctic	NT	2009-2010	TUNDRA	-133.5	68.6	2.815	6.38103	-24.7124	9.8759	7.59068	16.9434	-3.85972	-11.4295	61	55222.8	95	52.05	56.27	10.6934	7.71735	17.97	-3.60518	-11.0549	110.049	156.755	52.4168	56.5664	29.5559	25.2673	18.2705	1.96326	3.10586	21.8089	24.9148	8.93e-05
IN10/16	2	Subadult	Male	Taiga Plain	NT	2009-2010	TAIGA	-132.9	67.9	0.879	5.72862	-25.9018	7.19453	7.03855	20.7406	-2.99323	-11.0948	207	119549	209	54.21	57.47	10.3444	5.9815	19.4289	-2.90657	-10.9035	150.129	175.583	52.9874	57.238	42.4414	20.1159	16.4399	1.69892	1.48038	17.745	19.2254	0.0531901
IN11/06	4	Adult	Male	Taiga Plain	NT	2010-2011	TAIGA	-132.9	67.9	1.709	7.48621	-24.2084	7.19453	7.03855	20.8688	-2.9122	-11.0717	207	119549	209	54.21	57.47	10.3444	5.9815	20.6907	-2.82679	-10.8384	150.129	175.583	52.9874	57.238	42.4414	20.1159	16.4399	1.69892	1.48038	17.745	19.2254	0.0531901
IN11/20	5	Adult	Male	Southern Arctic	NT	2010-2011	TUNDRA	-133.5	68.6	0.1	6.6785	-23.7115	9.8759	7.59068	19.8429	-3.82909	-11.3768	61	55222.8	95	52.05	56.27	10.6934	7.71735	19.5556	-3.53888	-10.9889	110.049	156.755	52.4168	56.5664	29.5559	25.2673	18.2705	1.96326	3.10586	21.8089	24.9148	8.93e-05
TU10/09	2	Subadult	Male	Southern Arctic	NT	2009-2010	TUNDRA	-131.1	69.8	0.568	6.75413	-22.8881	15.1385	15.1585	12.1356	-6.07366	-12.2046	1	314.952	82.5	73	77	12.8624	10.7994	12.965	-4.94464	-11.6133	36.3265	116.192	52.2852	56.0618	13.7386	31.54	31.907	0.656495	2.54811	19.6027	22.1508	0
2011-KU-006	7	Adult	Male	Kugluktuk	NU	2010-2011	TUNDRA	-113.2	67.7	0.364	7.65786	-23.5927	18.2287	22.8961	15.3621	-4.45718	-11.9971	0	230.235	76	58.7	62.3	7.90661	8.21349	18.52	-4.80687	-12.3606	215.333	70.2847	58.9842	62.0477	0.363106	7.89964	49.0943	25.1094	0.848987	16.6736	17.5226	0.00749251
2011-KU-007	4	Adult	Female	Kugluktuk	NU	2010-2011	TUNDRA	-115.1	68	0.183	7.77808	-25.6346	15.9219	16.0156	21.0389	-1.30174	-9.24994	0	2018.06	75.8333	62.25	65.92	8.71366	8.31374	19.2814	-4.49102	-12.1914	183.963	90.438	59.7457	63.0061	0.377218	8.74522	50.6897	25.1133	2.03249	13.0298	15.0623	0.00872984
AK10/22	2	Subadult	Male	Alaska Tundra	YT	2009-2010	TUNDRA	-137.5	69	0.198	5.81534	-24.3595	10.3464	16.8481	18.3251	-4.97381	-12.5368	10	956.14	291	55	58	10.877	7.07976	17.8945	-3.74641	-11.5477	255.425	140.397	53.4216	57.5535	11.3893	45.0028	13.88	14.1479	2.90711	12.6652	15.5723	0.00536688
2011-KUGA-001	3	Adult	Male	Kugaaruk	NU	2010-2011	TUNDRA	-90.08	68.7	2.026	10.6993	-20.7776	25.0559	14.9639	18.5755	-7.11736	-14.4337	0	285.264	0	64.98	67.25	6.45604	13.4594	18.3348	-7.83253	-15.2113	78.9094	45.4233	63.906	67.474	0	3.89226	34.9363	47.9306	0.384835	12.8385	13.2234	0.00637497
2013-KU021	9	Adult	Male	Kugluktuk	NU	2012-2013	TUNDRA	-115.2	67.9	0.992	12.6908	-22.8916	12.5706	13.3481	19.6529	-5.16667	-13.1827	0	1079.11	72.8	63.83	66.08	8.66553	8.14305	18.9492	-4.82462	-12.727	194.917	89.695	59.5571	62.7811	0.418197	9.0137	52.3684	23.2276	2.05172	12.91	14.9617	0.00692416
AK08/09	10	Adult	Female	Alaska Tundra, Herschel Island	YT	2007-2008	TUNDRA	-139	69.6	0.321	7.27445	-23.2765	22.5887	21.1619	4.5035	-5.57834	-12.8298	72	498.943	0	52	58	11.1133	7.1901	5.48643	-4.29748	-11.8788	275.345	131.478	54.5405	58.6199	1.27082	52.5358	14.4018	22.8407	4.52991	4.30422	8.83413	0.116543
AK10/17	7	Adult	Male	Southern Arctic	YT	2009-2010	TUNDRA	-137.2	68.9	1.457	6.39818	-25.3015	13.0182	15.7285	18.4713	-4.46399	-11.7799	0	1631.72	291	55.62	60	10.839	7.14007	18.178	-3.72177	-11.4524	234.996	143.031	53.2418	57.407	12.9045	44.2521	13.7134	12.1289	2.82958	14.1596	16.9892	0.000280195
AK10/18	8	Adult	Male	Southern Arctic	YT	2009-2010	TUNDRA	-137.2	68.9	0.246	5.93231	-23.9731	13.0182	15.7285	18.4713	-4.46399	-11.7799	0	1631.72	291	55.62	60	10.839	7.14007	18.178	-3.72177	-11.4524	234.996	143.031	53.2418	57.407	12.9045	44.2521	13.7134	12.1289	2.82958	14.1596	16.9892	0.000280195
AK11/15	2	Subadult	Male	Alaska Tundra, Herschel Island	YT	2010-2011	TUNDRA	-139	69.5	1.778	10.5295	-24.5572	22.5887	21.1619	17.4521	-5.38872	-12.9047	104	3566.85	0	50	54	11.1108	7.1212	17.7204	-4.07432	-11.9187	280.768	131.786	54.4916	58.5707	1.65608	52.5295	14.5232	22.3242	4.40929	4.44475	8.85405	0.112862
TU17/16	2	Subadult	Male	Southern Arctic	NT	2016-2017	TUNDRA	-132.1	69.2	0.805	9.73588	-23.8494	7.82031	9.375	14.3695	-4.37206	-11.4638	0	27877.1	80	64.8	69.6	11.3889	8.76712	17.3254	-3.46206	-11.1141	66.9592	133.841	52.0374	55.9347	22.7028	24.9321	26.2255	0.842236	3.64492	21.6314	25.2764	0
